# Supplementary material for: GLIS1 in Cancer-Associated Fibroblasts Regulates the Migration and Invasion of Ovarian Cancer Cells
Source: Int J Mol Sci. 2022 Feb 17;23(4):2218. doi: 10.3390/ijms23042218 (PMC8874490; doi:10.3390/ijms23042218)
Supplement: Supplementary file 1 [file ijms-23-02218-s001.zip]

Archive with 2 entries (2 files):
- Supplementray file 2_microarray raw data_IJMS.xlsx
- supplementray_IJMS_R1.pdf
