# Supplementary material for: GLIS1 in Cancer-Associated Fibroblasts Regulates the Migration and Invasion of Ovarian Cancer Cells
Source: Int J Mol Sci. 2022 Feb 17;23(4):2218. doi: 10.3390/ijms23042218 (PMC8874490; doi:10.3390/ijms23042218)
Supplement: Supplementary file 1 [file ijms-23-02218-s001.zip › Supplementray file 2_microarray raw data_IJMS.xlsx]

## Sheet: data1-raw.data
ProbeID	HDF_8Y.gProcessedSignal	RefSeqAccession	Gene_ID	Gene_Symbol	NOF-1	NOF-2	NOF-3	mCAF-1	mCAF-2	mCAF-3	nmCAF-1	nmCAF-2	nmCAF-3
A_19_P00315452	381.043	XR_110148	100130938	LOC100130938	817.003	327.959	111.452	850.718	676.306	81.4475	2197.85	777.99	1648.26
A_19_P00315492	4.76056	XR_251651	100507487	LOC100507487	8.48485	13.4467	9.64861	7.06363	5.80644	7.93774	3.42555	5.8569	4.89278
A_19_P00315493	267.918	NR_027046	145474	LOC145474	374.045	460.823	332.24	242.557	870.081	135.309	299.936	381.066	565.956
A_19_P00315502	14.4534	XR_424100	102723721	LOC102723721	32.3284	56.2454	44.6185	60.5331	3.81371	2.31417	8.91421	29.6433	33.7137
A_19_P00315506	28.5709	NM_001162893	9674	KIAA0040	6.80935	6.43871	5.73126	13.6356	12.8456	18.3082	2.58035	5.57339	4.5546
A_19_P00315518	3.08758	NR_125844	101927686	LOC101927686	2.42156	2.7395	2.33533	2.69709	2.42163	2.73309	2.83105	2.85811	28.0722
A_19_P00315519	2.75097				2.40857	2.74086	2.33829	5.58005	2.42128	2.74524	2.83462	2.83359	3.35335
A_19_P00315529	4.90686		439949	PRKCQ-AS1	6.02541	11.1475	2.40504	10.7469	5.02213	2.76854	2.87231	2.79639	3.2804
A_19_P00315541	2.81579	NR_108063	100507428	LINC00458	2.45665	2.76986	2.42645	2.65174	2.33831	2.55342	2.88909	2.81918	3.33117
A_19_P00315543	9.53786	NR_024478	100132354	LINC01512	11.3119	10.275	5.29055	15.6011	16.1536	3.42372	3.20544	8.41819	3.87865
A_19_P00315551	677.01	NR_026656	400043	LOC400043	661.213	581.196	468.641	96.3486	659.357	168.873	437.435	458.92	312.588
A_19_P00315581	3841.83	NR_033873	400955	LINC01122	3775.66	3973.27	2427.45	3149.04	3077.52	3598.02	1250.84	3323.26	3527.34
A_19_P00315584	155.369	NR_026966	100130691	LOC100130691	71.0037	83.1686	84.0384	31.5242	81.6191	23.8728	109.057	143.922	118.149
A_19_P00315593	18.4113				23.4751	15.6325	12.2329	18.8066	7.93514	12.5614	8.49504	14.5882	14.5136
A_19_P00315603	1435.16			XLOC_l2_015760	1840.16	2028.34	1574.92	1957.88	1060.26	769.544	1037.99	1209.55	901.779
A_19_P00315625	3.31391			lnc-MARCKS-5	2.8929	3.27123	2.81038	3.11291	2.84171	5.11859	3.43547	3.35865	3.96866
A_19_P00315627	47.0325	XR_428440	101930053	LOC101930053	143.448	228.326	253.465	3.16902	17.7081	10.1405	19.2266	35.591	23.4057
A_19_P00315631	2.72221	NR_110114	101927668	LOC101927668	2.39739	2.76448	2.39715	3.18545	2.34953	37.1637	2.80602	2.76909	3.30182
A_19_P00315641	131.02	NR_104228	286411	LINC00632	15.1614	7.69672	3.56116	453.19	44.0308	644.146	18.8992	61.7102	214.29
A_19_P00315647	3254.58	XR_110530	100507165	LOC100507165	3563.22	3428.46	1885.15	3667.39	1772.45	4854.99	2778.39	3538.99	1160.53
A_19_P00315649	1242.72	XR_110530	100507165	LOC100507165	1528.48	1547.58	854.825	1501.87	819.046	2215.19	1020.96	1479.63	509.1
A_19_P00315668	61.173	NM_022740	28996	HIPK2	178.483	159.786	159.044	47.0236	115.582	43.315	88.5174	226.032	184.465
A_19_P00315691	7.95517			lnc-MACC1-1	6.92332	5.80549	3.65696	8.33675	10.0838	4.94979	6.31286	7.08984	11.835
A_19_P00315705	29.1686	NR_108073	101927354	LOC101927354	23.1384	20.6419	26.5851	22.0922	47.775	25.9748	16.792	16.2354	14.8651
A_19_P00315716	55.2794	NR_002911	26777	SNORA71A	67.8636	56.7721	86.1927	72.0164	68.8679	65.5318	85.7336	58.6115	79.1899
A_19_P00315725	2.68014		100422737	LOC100422737	2.38636	3.9832	2.28753	2.66035	3.63476	2.61112	3.54454	3.25564	3.48885
A_19_P00315753	420.619	NR_028301	344595	LINC00883	451.994	293.148	387.766	375.506	261.13	111.323	271.253	392.89	209.524
A_19_P00315764	174.987	XR_110541	644277	LOC644277	218.974	220.281	196.43	168.392	215.81	144.862	135.254	225.227	191.707
A_19_P00315773	12.9977		344595	LINC00883	13.1548	6.04356	17.351	43.8403	13.5743	37.4681	10.9803	13.1055	8.95239
A_19_P00315780	75.2423		101929709	LOC101929709	111.303	66.94	52.9873	87.9394	57.4868	46.5558	29.3699	57.2336	61.813
A_19_P00315804	197.263	NR_015375	401491	VLDLR-AS1	358.433	672.606	964.248	28.9716	60.8895	19.0011	17.0985	60.1517	85.9924
A_19_P00315810	53.9828				83.1781	72.216	80.1619	93.6135	80.2063	59.3625	74.3203	87.6577	105.014
A_19_P00315824	84.506	NR_040109	100505495	PCAT19	2716.58	2831.55	625.963	80.7694	1876.45	72.4814	57.4956	3146.25	111.571
A_19_P00315841	2.90706				17.7639	12.8352	13.0167	14.5212	11.3002	8.20645	7.75943	12.6417	17.5201
A_19_P00315843	310.302	NR_003013	677781	SCARNA16	720.328	720.756	865.389	620.065	635.505	190.487	623.293	1147.08	572.979
A_19_P00315863	7.27207		646324	LINC00607	4.85424	9.29633	8.27069	6.08426	14.6814	12.9462	3.43344	2.81215	5.11316
A_19_P00315868	3.19898				2.35154	2.64898	2.25702	2.61884	2.28438	2.55414	2.76606	2.82469	3.4317
A_19_P00315869	66.8504			lnc-DET1-1	97.7024	115.137	76.0387	135.999	135.783	100.439	30.8787	128.29	82.0659
A_19_P00315905	3.09137	NR_104671	102467213	LOC102467213	2.36688	2.71048	2.32728	2.63315	7.15314	2.70604	2.80726	2.76835	6.09386
A_19_P00315922	2.98225	NM_020945	57705	WDFY4	8.98487	2.9932	2.52812	2.98405	3.90277	3.04087	3.09615	3.16742	3.79513
A_19_P00315936	131.275		285286	LINC00877	142.551	141.273	125.751	121.465	135.16	82.8054	107.774	149.935	118.263
A_19_P00315941	73.2985	NR_122105	440993	LINC00969	56.3488	61.4523	43.1235	88.5873	93.2684	28.0268	30.7405	27.3174	23.7682
A_19_P00315959	3.1012			lnc-NR2F1-1	2.6694	2.98172	2.55955	2.88241	2.58645	2.79865	3.19853	3.08068	3.58153
A_19_P00315967	64.8898				46.5495	49.5561	80.6287	54.6531	71.9632	49.5061	42.9509	85.1984	97.182
A_19_P00316000	33.3848	NR_109851	378805	LINC-PINT	33.6857	34.6917	28.3122	47.4921	42.7718	104.879	31.2943	17.3345	27.7377
A_19_P00316007	2.89453				2.50403	2.92526	2.51779	2.7791	2.54346	2.86652	2.96468	2.91111	3.45228
A_19_P00316013	2.98218				2.54181	2.95327	3.62699	8.79377	2.69889	2.97043	3.05494	6.61875	3.49459
A_19_P00316035	7.80254	XR_243976	101927151	LOC101927151	4.37021	8.66065	3.22913	4.18932	4.90105	2.90375	4.98803	16.9206	3.42608
A_19_P00316050	77.6727				109.222	109.243	67.8912	156.921	143.301	46.3695	51.3338	67.8404	62.2701
A_19_P00316107	129.978		26013	L3MBTL1	199.106	222.506	212.244	194.423	147.316	76.2196	83.6685	145.954	75.8346
A_19_P00316110	16.3141	XR_425284			21.2924	27.878	23.5303	13.941	19.7221	13.6954	12.3058	22.4287	41.0119
A_19_P00316144	3.05051				2.61286	2.95558	2.47964	2.85296	4.08255	2.78667	3.17773	3.05085	3.54058
A_19_P00316156	28.4931	NR_125960	101928673	LOC101928673	33.848	32.213	25.2941	37.7871	40.9221	12.9918	19.1538	20.0897	22.6752
A_19_P00316164	2.68015	XR_425858	101928858	LOC101928858	2.31419	2.66837	2.22796	2.58787	2.26685	2.50114	2.81334	2.77876	3.33786
A_19_P00316185	144.998	XR_426095	101927686	LOC101927686	162.899	149.258	121.065	167.129	155.208	173.05	92.2918	153.179	135.48
A_19_P00316187	71.553	NR_038301	100505687	LINC00888	29.4156	17.3493	9.46831	95.511	48.5679	52.305	56.1162	58.3007	58.7176
A_19_P00316202	196.827			lnc-TP53INP1-1	161.278	148.608	124.886	200.35	147.922	123.339	172.489	180.246	222.207
A_19_P00316219	139.378				68.4762	72.2644	33.7798	80.301	41.9056	45.41	111.899	35.2546	83.5064
A_19_P00316225	28.3067	NM_001282714	11170	FAM107A	39.242	30.8054	19.7087	31.6837	27.7918	19.1859	19.0311	28.1095	29.1414
A_19_P00316242	9.75098	XR_427726	101928858	LOC101928858	17.0358	23.6682	7.74654	4.30151	3.94256	3.86363	3.35167	7.3031	8.3599
A_19_P00316257	2.83546	NR_110114	101927668	LOC101927668	2.44324	2.76182	2.33979	2.67113	2.35882	18.0531	2.95521	2.85549	3.32835
A_19_P00316324	4.21707	NR_038856	100506810	LINC01132	6.77536	7.0244	2.15144	2.7483	24.8349	3.16672	2.60211	3.85049	6.01564
A_19_P00316326	890.688	NM_001242317	9175	MAP3K13	1049.59	895.223	542.404	1151.23	1044.58	425.933	469.894	890.557	1186.26
A_19_P00316340	126.228	NR_109780	100506860	LOC100506860	120.502	90.8515	51.4075	404.796	92.6603	35.4645	106.481	85.955	51.7269
A_19_P00316344	125.683			lnc-C9orf69-2	135.652	128.382	102.467	135.952	132.375	66.2	64.7875	112.113	136.45
A_19_P00316349	2.94874	XR_243488	101928502	LOC101928502	2.49618	2.91551	2.39864	2.8172	2.54219	2.80028	3.10212	3.04168	3.66363
A_19_P00316361	3.10797				2.68262	2.9951	2.58338	2.89063	2.59154	2.80608	3.20198	3.09004	3.60491
A_19_P00316371	12.4679	NR_038393	100506178	LOC100506178	125.504	97.9767	192.48	3.06718	353.015	3.85592	3.3782	479.551	52.152
A_19_P00316375	22.9171		90459	ERI1	28.9199	22.6985	15.1551	21.311	33.1475	2.94292	6.71589	46.3662	36.5959
A_19_P00316396	1025.62	NR_046473	55384	MEG3	1361.59	1244.23	1880.41	774.309	1483.75	608.797	1353.84	1340.74	782.076
A_19_P00316415	41.4776			lnc-ERP44-3	25.8739	7.72567	24.2836	19.9993	16.3643	3.11036	11.6781	6.6152	12.374
A_19_P00316423	1282.86				1452.78	1277.51	1006.92	1544.29	1361.94	605.449	988.231	1213.02	1213.56
A_19_P00316427	28.9644	NR_047533	100048912	CDKN2B-AS1	42.6063	35.9731	15.7079	40.6458	24.5336	21.5613	18.3498	35.0272	15.2191
A_19_P00316454	2.73892	NR_125842	101927189	LOC101927189	2.3677	2.6704	2.27988	2.58656	2.25594	2.45917	2.84845	2.76392	3.22694
A_19_P00316467	3.10265				86.855	22.294	16.3574	35.1233	90.2139	25.712	47.4085	42.3853	118.931
A_19_P00316493	49.1525				28.6076	26.5322	27.8937	19.9069	38.7292	35.9735	17.424	35.6091	34.003
A_19_P00316497	15.7032	NR_103736	338797	LOC338797	7.59418	8.14173	20.8541	7.07765	12.7091	2.90785	2.99578	8.50126	9.25863
A_19_P00316528	54.6295				58.2466	48.2447	29.0489	53.8069	49.3237	33.8361	30.0002	38.998	44.9765
A_19_P00316533	39.3807		10904	BLCAP	37.0209	33.9706	37.3978	28.0348	32.6679	17.1773	35.1245	31.1306	30.8442
A_19_P00316538	2.91188	NR_110600	102724321	LOC102724321	2.49075	2.87563	3.47681	2.7639	2.49411	2.71014	3.62018	2.96167	3.48839
A_19_P00316544	2.6616	NR_104671	102467213	LOC102467213	2.32722	3.35555	2.27031	2.58519	2.30537	2.60587	2.7369	2.73256	3.2271
A_19_P00316547	89.2297				85.3314	85.9909	76.9433	86.0405	96.8054	84.9111	55.2087	87.8114	85.2305
A_19_P00316557	2.88623			lnc-SNCA-2	2.55884	2.89326	2.44846	2.86137	2.59174	2.93545	2.98959	3.02642	3.61128
A_19_P00316564	40.2181	NR_034179	653712	LOC653712	18.8612	17.0122	8.33576	27.849	26.2414	36.7338	14.4232	7.90163	6.25139
A_19_P00316602	2.93914	NR_015364	441204	LOC441204	2.56666	2.88579	2.51672	2.762	2.45425	2.6661	3.029	2.94776	3.4817
A_19_P00316622	20.9822	XR_424934	284276	LINC00908	2.65909	3.08995	2.8473	11.5569	2.58159	5.62638	4.39885	3.06471	3.69836
A_19_P00316624	2.48573	XM_005263390			2.19399	2.48308	2.12672	2.43073	3.27606	2.30118	2.58829	2.60665	23.0883
A_19_P00316625	1006.77	NR_038346	100505881	MAGI2-AS3	694.471	747.724	316.453	1499.84	609.893	444.681	717.867	774.852	739.587
A_19_P00316657	3.24893			lnc-FAM84B-8	2.76567	3.97586	2.60559	3.03207	2.82027	3.00184	3.38019	3.24887	3.79053
A_19_P00316667	12.8805	NR_125815	101929450	LOC101929450	3.41827	7.17929	8.37078	10.0447	6.15662	9.24061	4.50784	11.3677	8.95958
A_19_P00316675	240.172	NR_033359	55384	MEG3	458.555	411.709	505.07	320.731	323.015	535.21	348.357	218.556	154.321
A_19_P00316682	19.5187				9.73058	3.96171	9.52209	9.54884	11.9611	9.89815	9.9237	8.80837	3.22293
A_19_P00316694	3.10581	NR_108096	102216342	LINC01108	2.62881	3.04909	2.53862	2.9443	2.64829	2.87678	3.25981	3.21304	3.86898
A_19_P00316701	42756.7	NR_003038	387066	SNHG5	55600.7	58067.7	31358.9	51975.9	28706.3	63110.1	27667.8	55099.8	52022.4
A_19_P00316705	2.71875			lnc-MMRN1-2	2.43226	2.72389	2.32647	2.70634	2.38397	2.66961	2.82503	2.90239	15.9744
A_19_P00316719	3.3048		646324	LINC00607	2.86843	3.22511	2.77243	3.08689	2.81295	3.04047	3.41414	3.32031	3.90179
A_19_P00316726	482.229		100500849	MIR3916	884.513	762.646	950.96	643.647	955.526	107.007	599.969	1050.78	799.767
A_19_P00316753	250.371	NR_003367	5820	PVT1	525.056	532.115	739.348	267.51	438.581	167.737	297.196	326.141	213.793
A_19_P00316758	1513.49	NR_038322	9175	MAP3K13	2045.42	1834.62	1072.71	2116.91	1868.77	788.166	844.376	1698.81	1985.15
A_19_P00316778	30.8272			lnc-SLC35F5-4	21.1807	17.3534	21.5521	9.29407	11.4136	11.7801	19.6507	20.0102	15.5787
A_19_P00316815	39.1836	NR_038988	100287765	LINC00630	46.1292	51.1899	56.063	72.799	43.5148	20.059	37.7323	48.1422	25.3209
A_19_P00316820	72.5978			lnc-WRNIP1-2	21.3835	16.807	13.7981	38.0535	25.67	54.4064	21.7741	13.5186	5.48835
A_19_P00316836	50.9334	NR_125792	102724515	LINC01291	9.21332	7.91813	4.82992	14.2381	8.77003	3.14204	12.464	7.12445	7.14653
A_19_P00316839	3.04271	NM_001145095	10086	HHLA1	2.69311	13.555	2.57984	3.02156	7.54227	3.3895	3.17087	3.16415	3.79902
A_19_P00316846	2.63146			lnc-AKR1C2-4	75.0454	2.64186	2.24169	2.60339	4.22328	2.54373	2.77205	4.80286	3.421
A_19_P00316857	163.261	NR_122105	440993	LINC00969	119.885	129.534	115.52	205.286	189.222	54.5075	114.68	90.5673	108.058
A_19_P00316871	3.33296	NR_015425	338588	LINC00705	2.84592	3.21718	2.69279	3.08876	2.8389	3.01814	3.41149	3.31248	3.84623
A_19_P00316914	2.45951				2.17383	2.45129	2.1155	2.39914	2.04744	2.27334	4.42655	6.07437	3.06103
A_19_P00316933	10.702				15.2144	15.3713	12.4356	10.5792	20.3874	7.76088	14.2369	15.6726	28.7507
A_19_P00316985	40.0741	NR_121612	79940	LINC00472	34.7517	34.4696	34.4931	19.7635	19.702	13.869	34.3556	54.7938	10.2743
A_19_P00317016	8.27769			lnc-GARS-2	22.3873	5.38858	9.52435	17.9485	5.49749	7.13787	5.25177	10.8692	3.60427
A_19_P00317023	735.351			lnc-MYC-2	2034.63	1895.27	2248.48	897.518	1724.98	239.207	701.569	984.657	600.777
A_19_P00317034	2.99418				2.58431	2.88408	2.4947	2.78828	2.47365	2.68418	3.08307	2.97611	3.4686
A_19_P00317042	49.9919			lnc-GGCT-1	50.424	49.5429	45.8782	108.304	41.443	11.7059	33.629	37.7745	19.3288
A_19_P00317046	3.02882				2.23498	2.53007	2.15927	2.48504	2.13514	2.37357	2.63746	2.67002	3.23408
A_19_P00317053	21.0671			lnc-HDAC2-2	2.7783	3.12654	2.6318	3.12546	4.819	3.15462	3.23396	3.30332	3.96208
A_19_P00317054	2.99433	NR_125803	101927777	SATB1-AS1	2.53222	2.96331	2.43017	2.8538	2.58826	2.84029	3.14852	3.07743	3.70199
A_19_P00317094	10.4724				11.0138	12.943	11.4734	10.0148	33.4952	46.8514	12.8381	4.30292	10.0024
A_19_P00317144	5.43658	XR_241967	101928004	LOC101928004	2.97762	6.9941	7.45054	5.49989	4.44066	2.4279	2.69999	2.71611	3.29842
A_19_P00317159	14.8036	NR_102752	100506639	LOC100506639	23.9218	23.4457	11.2351	25.4519	11.934	2.78952	8.89724	11.205	3.58753
A_19_P00317168	2.86748			XLOC_l2_002160	2.45368	2.84116	2.34307	2.73269	2.45505	2.67741	3.01935	3.68167	3.47037
A_19_P00317171	2.98849	NR_024393	727677	CASC8	5.1296	7.87314	2.53027	2.98362	8.54171	3.05544	3.10224	3.15602	3.77716
A_19_P00317178	4399.64	NR_003038	387066	SNHG5	5851.03	6237.81	3038.7	5495.37	3067.05	7417.97	2306.09	6457.27	6239.36
A_19_P00317180	106.49	NR_003367	5820	PVT1	285.773	283.625	345.47	77.1382	213.778	140.709	79.7881	127.209	108.906
A_19_P00317237	560.32			lnc-AC114947.1.1-2	472.938	509.881	377.315	395.956	219.289	196.559	340.313	497.7	289.079
A_19_P00317277	2.82595	NR_103791	100506328	LINC01127	2.43497	2.75801	2.33087	2.66644	2.35563	2.56083	2.94934	2.8513	3.32691
A_19_P00317287	2.5389	NR_125920	101929194	LOC101929194	2.20761	2.49926	2.17597	2.43217	2.11582	2.37454	2.59847	2.57605	3.02536
A_19_P00317314	11.7398	NM_001205280	147710	IGSF23	21.578	19.7837	19.1515	9.46919	19.3333	5.39888	23.0163	37.017	10.0375
A_19_P00317332	2.96791	NR_126435	201853	LINC00504	2.54497	2.88946	2.42023	2.78786	2.50702	2.71301	3.10015	2.98186	3.47006
A_19_P00317337	9.67047	XR_109976	100506047	LOC100506047	13.5787	10.0394	4.75111	6.50635	8.71148	7.71538	3.63195	8.66491	4.7672
A_19_P00317360	6.91317	NM_001199182	27032	ATP2C1	6.37435	3.35234	11.489	7.08928	21.9357	12.1844	3.55277	9.10272	15.933
A_19_P00317412	338.649	NR_038842	728431	LINC01137	406.535	298.862	245.935	686.392	475.127	295.157	116.541	456.898	746.161
A_19_P00317444	48.82	NM_001291913	389602	LOC389602	60.4724	55.1939	67.315	53.0765	70.323	36.3132	84.3465	56.6203	78.4378
A_19_P00317449	42.2574	NM_178549	339500	ZNF678	100.661	105.036	104.679	83.2351	116.729	138.522	36.8693	128.728	59.0461
A_19_P00317451	9.48177	NR_001564	7503	XIST	83.9678	70.1455	107.572	61.5245	67.9433	51.0028	50.5434	61.7963	30.4717
A_19_P00317504	92.91				82.0798	67.4346	28.4907	76.3137	76.2944	59.0988	35.3074	78.3278	92.354
A_19_P00317507	201.262	NR_038344	100505881	MAGI2-AS3	151.306	183.581	92.6141	408	128.385	97.549	156.13	192.343	127.529
A_19_P00317519	65.617		101927043	LOC101927043	118.146	90.0239	36.1797	96.9644	34.8858	43.0968	3.04229	53.138	3.51232
A_19_P00317532	37.9423			lnc-ARF5-2	2.57639	2.89786	2.45472	2.87951	2.5951	2.92992	2.9956	3.05784	3.66092
A_19_P00317563	3.20741				2.74097	3.08994	2.59276	2.98208	3.11276	3.02985	3.32609	3.19147	3.69309
A_19_P00317597	94.5246				70.7678	67.5344	55.881	94.756	67.9439	70.8662	52.9572	80.3729	90.4989
A_19_P00317612	12.0207	NR_110012	101929559	LINC00211	12.136	15.7675	10.7586	16.7918	17.852	11.2217	10.5065	25.7903	29.6712
A_19_P00317616	3.87043	XR_425525	102724861	LOC102724861	11.3957	5.73429	6.75304	6.07581	7.4451	3.05681	2.99459	7.22013	12.6398
A_19_P00317628	8.96688			lnc-AC092031.1-1	11.0553	11.3455	9.39173	6.18437	9.42849	5.91794	11.9458	9.23279	8.95311
A_19_P00317631	3.14219	NR_033872	400960	PCBP1-AS1	3.86116	22.4175	2.97307	5.87607	2.65244	3.05458	3.31481	3.42556	4.05878
A_19_P00317647	159.185	NR_015353	92249	LINC01278	136.774	130.046	158.568	166.558	133.446	185.059	90.3241	106.405	95.244
A_19_P00317653	858.825	XR_425690			778.58	748.322	705.954	837.346	698.561	575.412	644.638	765.239	760.5
A_19_P00317671	2.74528				4.35529	2.75076	3.98416	2.72939	2.42645	2.72231	2.84421	2.91381	3.49953
A_19_P00317748	3.02413	XR_249793	101928858	LOC101928858	2.5845	2.95883	2.4484	2.84517	3.82108	2.79702	3.17009	3.04542	3.553
A_19_P00317753	36.9585	NR_121602	101929563	LOC101929563	34.0849	39.2556	24.514	41.7837	26.1168	22.4177	19.8255	29.0575	30.1415
A_19_P00317759	108.355			lnc-NR5A2-1	2.4422	2.78929	3.6288	4.02913	2.80159	7.33307	2.86149	2.87708	3.35126
A_19_P00317789	991.947	NR_015433	93622	LOC93622	1195.03	1018.9	678.361	1243.2	1180.01	771.567	806.614	1161.65	1048.68
A_19_P00317818	9.35583			lnc-ERP44-3	13.4106	8.02013	7.60721	8.2241	9.78059	6.00318	4.77858	4.5954	8.25419
A_19_P00317822	2.78452			lnc-RASA1-7	2.40689	2.69056	2.33586	2.60726	2.26826	2.47536	2.8676	2.7788	3.23872
A_19_P00317824	1425.11		554203	JPX	3035.13	2457.63	1682.86	2926.82	2448.13	1105.62	1439.66	2379.66	2988.81
A_19_P00317836	46.8581				57.0409	52.4401	29.212	46.3525	21.3558	11.6167	14.8942	34.6779	29.1694
A_19_P00317851	2.90882				2.51292	2.80459	2.4349	2.71316	2.38731	2.5967	2.99306	2.89275	3.37394
A_19_P00317871	152.485	NR_003367	5820	PVT1	323.506	267.388	520.806	185.226	330.662	106.704	112.195	236.269	241.293
A_19_P00317872	120.958				251.911	198.705	379.279	133.609	287.664	85.0708	81.8775	178.379	182.366
A_19_P00317878	3.39808	NR_046224	100652730	LINC00659	2.94304	3.31649	2.84331	4.06532	2.89816	3.13265	3.49855	3.42206	4.01513
A_19_P00317885	2.92254				7.85177	5.07653	5.72257	4.09085	7.7462	3.03645	6.09517	6.04674	3.47664
A_19_P00317904	236.413			lnc-ZNF674-3	113.475	124.809	62.9624	301.59	57.9484	99.5329	122.879	112.79	67.4323
A_19_P00317913	14.5457	NR_026973	285830	HLA-F-AS1	5.76558	6.42747	5.25068	24.3814	11.0029	25.1296	12.5969	8.79208	8.91753
A_19_P00317937	34.7682	NR_003505	55370	PPP4R1L	49.2427	51.5095	28.4781	47.6739	34.6839	51.8143	31.5382	49.4682	34.7679
A_19_P00317949	23.2951	NR_024507	646982	LINC00598	5.5183	3.04198	2.59477	7.57056	8.30378	2.90372	3.57743	3.019	4.803
A_19_P00317963	4.96226			lnc-PERP-3	5.59667	2.73198	5.2889	3.8263	15.2018	3.5715	2.72685	4.09091	3.38172
A_19_P00317965	263.859	XR_249188			251.444	254.826	149.41	379.185	116.113	170.195	92.2635	206.593	115.466
A_19_P00318013	2898.49	NR_003239	128439	SNHG11	2665.55	2378.78	1832.04	2361.05	2051.61	427.144	1321.35	2252.85	1718.94
A_19_P00318054	18.5766				16.5659	23.5922	14.8841	13.7535	25.3637	26.6298	13.7245	26.7293	18.7322
A_19_P00318059	2.54913				2.2083	2.49974	2.18337	2.42848	2.11023	2.36693	2.60224	2.56928	3.011
A_19_P00318085	356.546	NR_024052	414777	HCG18	399.362	387.45	284.117	331.853	631.467	100.32	180.828	600.733	677.117
A_19_P00318091	2.84865			lnc-SNX10-2	2.56148	3.02528	2.56873	2.84088	2.60687	2.87715	2.99159	2.99983	3.60814
A_19_P00318097	2.65076		201617	LINC00870	3.02619	5.59035	2.35143	2.52223	6.50889	2.38781	2.76384	2.69725	3.1645
A_19_P00318107	7.58716			XLOC_l2_015561	39.7172	28.8394	23.4586	42.1104	27.3854	12.0434	11.8176	30.1359	20.0952
A_19_P00318113	29.2688				7.4734	6.26949	2.62917	7.92367	2.61015	2.97346	6.99691	10.803	3.61093
A_19_P00318152	2089.82	NR_003239	128439	SNHG11	2247.22	2261.86	1500.41	2373.16	2022.28	1489.07	1340.6	2206.89	2376.23
A_19_P00318154	3.65142	XR_110033	100293612	LOC100293612	4.72448	3.03452	2.55258	3.00345	6.43471	8.82116	3.87916	4.12292	3.78325
A_19_P00318174	93.1849	XR_425355	100506014	LOC100506014	135.159	97.1026	65.1056	225.729	106.684	73.5202	68.5306	109.457	82.3877
A_19_P00318183	2.74469	NR_034095	400456	LINC01197	31.1926	31.2597	16.9201	8.88589	177.671	156.476	9.46495	23.7662	45.3945
A_19_P00318187	7.03085		102724861	LOC102724861	2.22525	7.74192	7.68776	3.5319	7.24737	4.08562	5.42176	2.65976	8.30624
A_19_P00318189	209.219	NR_038889	401320	LOC401320	207.118	196.562	224.271	491.319	258.633	106.122	93.5801	219.059	137.67
A_19_P00318227	70.4313			lnc-RGL4-1	23.1819	33.4517	26.9442	27.6462	31.1776	16.8886	7.1858	21.0726	3.65519
A_19_P00318243	78.0415	NR_109911	101928857	CTD-3080P12.3	75.3888	74.1307	69.5083	81.6178	69.6794	77.4888	51.9676	85.3012	135.133
A_19_P00318255	3.09474	NR_046644	100861523	RPS6KA2-AS1	2.79694	3.11113	2.62202	3.11489	2.77071	3.14765	3.22116	3.30474	3.96126
A_19_P00318261	99.9652	NR_003016	677810	SNORA26	189.753	156.315	80.9148	84.3059	115.117	37.424	51.493	200.323	123.327
A_19_P00318280	375.552	NR_109780	100506860	LOC100506860	535.165	514.159	325.195	726.793	604.636	273.378	262.213	377.036	270.719
A_19_P00318284	291.541	NR_033873	400955	LINC01122	259.848	248.228	194.867	249.724	288.005	307.153	188.437	271.123	206.127
A_19_P00318297	56.7234		100505854	APTR	36.3014	35.2733	23.6379	67.6204	20.9966	90.3473	7.75018	26.7777	13.6032
A_19_P00318310	10.7389			lnc-TRIM39-1	7.01619	10.2851	15.0877	10.2021	15.0249	4.16284	3.48207	3.3715	6.10425
A_19_P00318361	171.678	NR_033373	285352	KIF9-AS1	144.459	99.3468	120.418	138.492	96.1992	64.6404	88.9878	90.8532	104.066
A_19_P00318375	3.38912	NR_026817	148696	LOC148696	4.04239	8.63694	2.74632	3.13607	6.19104	4.37115	3.46488	3.36552	3.90104
A_19_P00318404	115.86	NR_038826	100506035	LINC00989	139.875	131.148	101.883	142.711	132.319	103.43	71.1544	161.098	114.464
A_19_P00318409	1947.89	NR_028272	283131	NEAT1	850.182	1050.57	1344.41	834.475	698.829	2352.2	1819.2	422.535	370.235
A_19_P00318413	2.48191			XLOC_l2_010751	2.18778	2.46646	2.13641	2.4129	2.07691	2.31655	2.56099	2.57131	7.21715
A_19_P00318418	18.8426	NM_001166254	6916	TBXAS1	105.596	95.7978	81.0741	12.0783	67.3828	14.4217	43.5463	128.785	91.5235
A_19_P00318443	21.443			lnc-MAGI2-1	9.24832	9.3774	10.4333	14.5038	8.56605	8.651	9.71357	8.09662	8.24015
A_19_P00318444	19.4038	NR_125397	101927149	LINC01471	2.71125	6.77697	3.95515	2.51033	7.59007	3.48399	4.96416	2.69244	3.41931
A_19_P00318461	8.10281		101927137	LOC101927137	6.22327	10.9937	4.59349	11.0661	78.6875	21.9344	2.61377	11.061	10.7548
A_19_P00318492	31.3259				42.4632	37.4055	37.7526	37.0831	37.3216	23.0175	31.8467	44.8375	36.4887
A_19_P00318511	6.22727				12.0781	10.1915	3.20819	7.67792	9.998	2.9417	3.32572	8.51719	13.551
A_19_P00318514	2.77405				2.44893	2.80105	2.43583	2.65209	2.36918	2.58065	2.8687	4.92402	3.36691
A_19_P00318517	33.1335	NR_110543	102724827	MIATNB	19.0848	19.9246	16.82	40.6046	20.9085	43.6219	7.83593	25.1856	17.6551
A_19_P00318519	13.5752				13.9403	13.2256	13.3193	9.06887	15.0616	10.5903	9.10872	10.7585	12.4612
A_19_P00318537	3.38431			lnc-BTBD10-3	2.94894	3.34803	3.79534	3.18058	2.89541	3.13783	3.49369	3.44685	4.07132
A_19_P00318544	3.27325	NR_125402	101929337	LOC101929337	2.78775	3.18687	7.38567	3.04841	2.83206	3.01212	3.39416	3.26606	4.23137
A_19_P00318559	24.452		643401	LINC01021	33.2923	13.0721	368.127	22.6319	18.8277	2.75501	513.835	13.1733	3.53105
A_19_P00318561	27.1746	NR_108081	100506516	LINC01176	12.9764	14.9722	11.779	26.2343	15.5454	6.57338	11.1204	12.7154	3.05585
A_19_P00318587	521.386	NR_046368	100652853	LINC01023	275.92	179.976	127.209	550.471	220.925	248.425	233.314	132.94	148.845
A_19_P00318600	76.4223	NR_034085	648987	LOC648987	90.2739	67.59	47.2805	63.0403	84.8133	13.2996	22.5227	64.4175	68.1801
A_19_P00318609	2.79174	NR_110564	102800447	LOC102800447	2.38949	2.7596	2.39754	2.6418	3.81418	2.6949	2.83162	2.76856	3.25514
A_19_P00318638	3.56213		646324	LINC00607	3.29287	2.75145	2.39195	2.63125	2.37496	2.67185	2.81894	2.7601	3.24845
A_19_P00318679	4.01479	XR_424607			4.82423	4.93844	5.28752	2.75671	3.32813	2.73802	2.87262	5.30474	3.56382
A_19_P00318725	55.3914		101927528	LINC01204	19.7384	25.2111	7.57588	13.3663	8.22336	11.5671	2.61889	7.95058	12.6526
A_19_P00318759	14.0909	NR_034147	149773	APCDD1L-AS1	43.3478	3.27258	2.57767	187.309	10.4312	2.94814	33.7224	13.4266	179.959
A_19_P00318761	18.7786				23.0739	8.88559	10.0441	12.0583	16.5256	24.8971	13.622	16.7456	17.9125
A_19_P00318775	5.60425	NR_040094	348120	LINC01193	22.9507	39.4069	30.6252	14.6392	17.9265	4.12595	7.42141	13.0725	9.45433
A_19_P00318780	18.4845				18.0607	15.6044	10.3929	15.4619	22.8806	14.9285	8.42281	7.8167	9.10894
A_19_P00318790	4.4699				8.71426	2.97388	2.46419	5.35744	4.47563	2.84004	3.18872	5.42983	3.7698
A_19_P00318803	13.9052	NR_120512	101928545	SEPT7-AS1	5.61446	8.94915	2.801	12.0398	12.5959	3.01975	15.9697	5.70566	3.94193
A_19_P00318813	703.493		101928738	LOC101928738	1232.04	1210.09	697.376	1594.32	946.014	513.571	647.014	1426.94	1277.59
A_19_P00318815	47.2745	XR_426301			59.6816	60.1818	49.1339	63.1156	64.3167	45.2105	46.9626	60.8867	55.8353
A_19_P00318848	3.41222	NR_024471	100133545	MRPL23-AS1	2.94995	3.32244	2.84713	4.8769	3.77284	3.13964	3.50629	3.82939	4.02056
A_19_P00318878	711.551				1180.35	1043.41	835.498	671.277	1233.56	143.535	687.785	1068.27	1321.28
A_19_P00318883	443.615	NR_038361	100505854	APTR	404.527	347.336	313.173	529.868	420.574	709.145	263.631	383.166	317.373
A_19_P00318889	13.9797		85379	KIAA1671	13.3303	15.5993	14.5928	13.1983	27.9739	8.71431	15.1237	25.5957	8.4992
A_19_P00318894	22.6217		51621	KLF13	18.9047	21.2014	11.0906	10.2088	28.8702	9.30351	4.94036	30.7071	10.5743
A_19_P00318904	4.90699				2.49166	2.859	2.47496	2.69379	2.41924	2.62275	2.91902	2.87463	3.44709
A_19_P00318909	16.832			XLOC_l2_010751	20.7843	16.2682	16.9569	19.0407	16.0971	13.996	13.7566	19.1665	27.8506
A_19_P00318915	172.518				336.938	259.439	297.895	181.601	256.069	147.271	223.126	222.78	295.73
A_19_P00318938	8.31351				3.78206	2.8267	2.32899	2.72454	2.44006	2.67731	2.99512	2.92575	4.28589
A_19_P00318954	21.5025				11.8065	12.4436	9.48781	14.3261	16.575	22.0874	10.0785	53.7248	17.1846
A_19_P00319019	32657.8	NR_003038	387066	SNHG5	42755.3	44888.9	23868.7	41152.8	23771.9	49185.3	21119.3	44994.7	41172.9
A_19_P00319028	142.489	NM_001145664	731220	RFX8	80.2675	39.0957	2.2361	153.274	81.1959	18.9236	81.8495	90.1471	163.971
A_19_P00319041	11.548	NR_038948	100506136	LOC100506136	8.44032	15.318	2.53305	3.9324	7.98619	2.94321	8.12579	12.8015	6.854
A_19_P00319044	2.98434	NR_110256	101929551	LOC101929551	2.63951	3.0014	3.6527	2.8392	2.55764	2.76556	3.11008	3.04483	3.63607
A_19_P00319057	3.43879			XLOC_l2_006673	2.19512	2.48284	2.12784	4.65238	2.0772	2.30363	2.5868	4.15455	3.60157
A_19_P00319072	3.11274				2.78532	3.13853	2.65501	3.14314	2.71455	3.10075	3.2795	3.38259	4.02472
A_19_P00319080	27.2874				61.2171	69.0556	33.1465	23.9374	33.2036	152.462	12.0004	29.3271	9.1622
A_19_P00319093	2.64926		100506465	LINC01234	2.64709	4.3135	2.62796	6.5934	5.4616	2.43515	2.69735	2.72221	3.30968
A_19_P00319095	34842.2	NR_003038	387066	SNHG5	43487.6	47318.3	25247.6	42755.7	24798.7	51053.9	21117.5	46523.5	43384.1
A_19_P00319099	97.1747			lnc-RAD23B-2	108.001	93.6094	85.1346	115.78	116.481	70.1974	68.1589	132.869	118.143
A_19_P00319140	2.72417	NR_104667	101928682	LOC101928682	6.20717	7.21507	2.35713	2.57162	5.72167	2.49665	2.7796	4.68706	8.24452
A_19_P00319154	4.07027	XR_109781	100126447	LOC100126447	2.85266	3.2239	2.69748	3.09684	2.85114	3.03443	3.42474	3.3208	3.85328
A_19_P00319184	3.02432				2.67866	3.04282	2.55879	3.00569	2.71001	3.09212	3.1451	3.15826	3.78038
A_19_P00319213	2.83868	NR_102737	100996280	LINC00911	2.42192	2.81889	2.32474	2.72331	2.4342	2.68027	2.98554	2.92732	3.51691
A_19_P00319225	131.087	NR_026867	134466	ZNF300P1	153.545	226.267	53.3029	33.1656	58.3961	7.70959	73.0314	139.316	17.4508
A_19_P00319276	15.7181			lnc-BMP7-2	9.23869	2.96325	3.40645	4.83749	7.68604	9.82576	7.73605	6.71697	8.57286
A_19_P00319311	2.54699			XLOC_l2_008691	2.2038	2.48936	2.18179	2.41594	2.08767	2.33353	2.75389	2.55727	2.99356
A_19_P00319337	45.4189	NR_026780	80069	LINC00574	47.1023	55.3323	32.9103	39.1602	37.7049	29.5999	21.858	41.0999	36.9282
A_19_P00319347	2.94238	XM_005246931			2.92871	2.84389	2.9406	2.7529	2.44657	2.65216	3.05263	8.03184	3.41545
A_19_P00319372	156.072	NR_122105	440993	LINC00969	148.742	140.187	137.862	145.603	177.613	106.569	114.252	132.227	151.08
A_19_P00319376	56.1916	NR_015439	550112	UBA6-AS1	53.4828	49.3334	58.9592	47.1884	73.3632	17.3073	32.2429	45.1058	57.0793
A_19_P00319398	7.19532	NM_024534	100288413	ERVMER34-1	6.09375	9.19181	2.31659	2.67714	25.5095	2.6906	2.80401	5.85118	4.67847
A_19_P00319404	77.9724	NR_121612	79940	LINC00472	104.606	72.5942	47.2927	34.0458	41.1608	39.04	36.0807	91.0737	43.7187
A_19_P00319409	18.2424	NM_024534	100288413	ERVMER34-1	14.6258	22.0028	5.04707	6.61251	32.4653	10.5542	3.37082	10.0936	12.6974
A_19_P00319413	89.3623				2.94206	3.32065	10.3756	5.8053	6.72821	706.394	6.06233	9.66609	277.234
A_19_P00319453	14.3727			lnc-MMRN1-2	18.0023	19.1587	13.7093	26.6066	15.9451	9.11584	10.913	19.5952	71.5515
A_19_P00319465	1109.67	NM_020746	57506	MAVS	1282.77	1302.21	676.683	1316.11	1155.82	581.563	502.971	1373.22	877.803
A_19_P00319476	81.6768			lnc-LTBP3-2	98.0546	102.978	107.158	97.7941	96.8294	65.5212	82.2167	99.1265	91.3225
A_19_P00319509	3.08073	NR_027104	285401	LINC00698	2.62131	3.03614	5.6158	3.66418	2.67601	3.36882	4.33153	7.45186	3.65682
A_19_P00319525	823.375	NM_001195131	100130890	TSTD3	1069.81	924.842	647.87	1103.16	880.653	386.945	1052.11	951.407	1406.9
A_19_P00319528	127.385	NR_121620	100507420	LOC100507420	843.655	305.112	314.51	399.603	916.742	94.2748	486.08	1477.44	1262.69
A_19_P00319532	53.6499		100506190	LINC00963	51.8302	52.1178	65.3824	69.176	33.1561	28.3991	37.1401	38.0636	14.0399
A_19_P00319534	3.13575	NR_022008	8123	PWAR5	17.3035	32.7532	29.3256	19.3945	12.1536	7.40866	10.1964	12.337	7.66906
A_19_P00319537	21.782	NR_027105	285419	LINC01091	63.4907	58.9331	24.4223	37.6569	92.8474	21.0794	40.2301	60.5272	12.8249
A_19_P00319553	5.13213				2.71485	3.05876	2.57083	4.76302	2.69474	2.90214	3.2929	7.9428	3.65774
A_19_P00319558	12.2278				2.28505	2.58822	5.52032	6.2289	4.27728	2.51986	2.67991	2.68476	5.71917
A_19_P00319561	6.26944	NR_024582	554203	JPX	14.5943	9.77611	9.7725	14.4774	12.4475	12.7295	3.46407	17.625	8.62191
A_19_P00319588	29.0074	XR_241537	101929562	LOC101929562	37.6609	43.128	64.6924	7.24864	25.914	51.4166	75.506	36.8102	44.657
A_19_P00319625	3.15665			lnc-SHPRH-2	2.68863	3.98939	2.53529	2.95649	2.73163	2.93204	3.30265	3.16543	3.68793
A_19_P00319633	151.442	NR_037178	100294145	LOC100294145	139.422	148.243	116.465	152.209	125.841	118.669	86.0515	136.429	145.557
A_19_P00319640	271.311		150577	LINC01104	414.609	449.755	311.094	326.488	418.484	524.326	220.479	330.817	301.648
A_19_P00319646	473.325	NR_036488	100499467	LINC00673	69.192	12.1792	2.4282	29.5875	45.4594	264.495	89.8942	18.4893	676.874
A_19_P00319655	27.6437	NR_109911	101928857	CTD-3080P12.3	26.2364	28.4536	21.7494	30.1814	26.0903	27.8302	12.9332	31.2369	23.4305
A_19_P00319682	130.322	NM_001137550	9208	LRRFIP1	139.133	106.459	194.858	141.799	163.666	105.414	94.1913	144.159	151.907
A_19_P00319698	26.4368				50.2335	43.856	44.2843	41.5818	15.7896	27.3402	20.4537	50.7189	20.6879
A_19_P00319709	2.78864	NR_028302	344595	LINC00883	8.75522	3.0963	3.43779	3.61699	4.82292	8.92438	2.9335	6.59635	3.43791
A_19_P00319712	19.4199				27.5846	13.5689	11.2561	18.6439	22.6342	29.5863	7.72998	9.54771	16.813
A_19_P00319721	32.0806	NR_026835	283011	FLJ37201	27.6545	27.8154	11.7895	19.5804	39.1629	19.6674	22.7179	24.6228	19.7484
A_19_P00319752	2.74619				2.35604	2.7297	2.26712	2.64898	9.70852	2.59029	2.88588	2.85015	3.43941
A_19_P00319765	22.5584		201617	LINC00870	17.6818	17.7271	15.058	21.0974	126.895	172.926	6.76736	21.5184	9.80398
A_19_P00319793	3.28343	NR_046249	100287948	GM140	2.80132	3.19212	2.64411	3.0527	2.82085	2.99004	3.3842	3.27211	3.81227
A_19_P00319800	17.2654	NR_040074	100287225	LOC100287225	25.5804	18.2462	10.9358	32.6293	23.8545	14.9427	21.921	20.8055	18.2453
A_19_P00319825	4.23685	NR_026949	283673	EWSAT1	2.39608	2.76855	2.40362	2.65209	2.40002	2.71573	2.84398	2.77742	3.26364
A_19_P00319829	47.6979	XR_425697	220729	LOC220729	38.0251	34.1762	29.413	36.417	56.6876	23.7125	37.1864	52.6981	58.3568
A_19_P00319854	60.9627	NR_024399	197187	SNAI3-AS1	67.3671	52.0294	40.4246	98.6709	62.3245	34.5434	49.5105	67.0401	86.2399
A_19_P00319876	2.85814				2.50836	2.83876	2.47641	2.70398	2.40312	2.61412	2.94775	2.88141	3.42093
A_19_P00319900	3.18388				2.70924	4.17409	4.95395	2.98131	2.76488	2.96089	3.32961	3.19244	3.72346
A_19_P00319917	72.7492	NR_038956	100506714	NUP50-AS1	23.0826	31.7732	16.2945	18.9079	23.4941	58.946	24.9809	27.7469	12.1657
A_19_P00319929	8.4603	XR_245846	101928752	LINC01043	3.34394	2.93685	2.50542	5.13442	2.57839	2.97264	3.04328	2.95063	3.49537
A_19_P00319963	3.01339	XR_242023	101929683	LOC101929683	13.3912	7.0278	2.60886	5.44767	4.33522	7.49664	3.13563	4.2045	4.09635
A_19_P00319981	546.106	NR_120685	100506119	LINC01503	113.3	175.988	92.6118	451.639	139.633	387.952	115.257	121.455	234.673
A_19_P00320028	193.103	NR_039981	100216546	LINC01004	475.008	410.776	265.821	339.087	283.568	109.939	126.679	340.827	152.372
A_19_P00320038	3.89374	NR_026780	80069	LINC00574	4.68009	3.33122	2.85839	3.17807	2.90064	3.13817	3.50009	3.43435	4.04006
A_19_P00320047	211.284			lnc-AC069257.9.1-4	131.985	124.883	89.6522	204.005	357.668	131.969	98.6562	41.2062	33.86
A_19_P00320056	237.981	NR_102326	414777	HCG18	331.035	258.172	201.728	345.866	365.886	71.2775	141.038	444.822	517.312
A_19_P00320063	20.3957		100302640	LINC00882	6.99061	16.5557	32.7112	6.81349	8.78701	9.84051	9.08296	5.27933	6.80195
A_19_P00320066	4.75584				2.16633	2.44231	5.69621	3.7754	5.75413	2.27198	2.54296	2.53902	24.238
A_19_P00320067	592.476	NR_026874	100130417	LOC100130417	1201.46	2238.32	618.661	379.939	1317.17	271.196	290.53	356.2	799.578
A_19_P00320088	3.967			lnc-ARHGAP26-4	18.298	8.5411	10.3176	13.2901	22.6256	6.42478	13.9312	13.1249	7.17556
A_19_P00320101	4.92011	NR_024344	283174	MIR4697HG	66.9897	68.2119	2.19243	2.54399	10.2873	2.46822	2.72087	8.53811	14.6572
A_19_P00320108	88.0396				93.2576	86.4123	62.345	99.0483	69.7423	81.8275	71.5415	87.0033	110.375
A_19_P00320119	982.134	NR_110492	55000	TUG1	992.524	980.561	1302.57	871.716	917.395	550.329	641.926	995.4	1082.76
A_19_P00320140	167.168	NR_109825	441094	NR2F1-AS1	99.9239	86.4116	75.2716	262.918	90.1939	38.1567	142.117	106.652	144.348
A_19_P00320144	3.05286			lnc-RP3-368B9.1.1-1	2.59872	3.041	2.46275	2.88266	2.64842	2.85902	4.97938	3.09001	3.63263
A_19_P00320155	120.715	NR_023915	3653	IPW	326.076	245.047	254.07	165.037	259.995	22.3834	260.696	320.8	278.79
A_19_P00320158	188.217	NM_001204408	6397	SEC14L1	185.993	170.536	140.784	201.497	166.306	97.6865	137.092	228.184	255.667
A_19_P00320162	8.75337			lnc-DNTTIP2-1	11.6976	3.67516	3.97179	16.1091	2.7874	6.18811	3.63423	6.63597	6.87422
A_19_P00320193	5.53148	NR_104664	102467147	LOC102467147	2.77344	3.18008	2.69265	3.03735	3.11404	3.00179	3.38325	6.36433	6.57551
A_19_P00320218	207.265	NR_110220	101927289	LINC01237	177.083	158.619	96.1697	187.532	195.823	158.603	135.996	190.166	210.658
A_19_P00320229	24.0759	NR_033896	441172	FLJ46906	31.3293	28.0895	20.9753	44.0219	43.9605	104.923	34.9029	34.6725	38.332
A_19_P00320242	47.4153			lnc-SNURF-1	103.863	103.265	133.008	98.9409	82.0407	32.9751	99.6476	93.6472	150.251
A_19_P00320251	2.50794	NR_038308	100505702	LINC01094	2.18578	2.4576	2.14328	2.38908	2.94217	2.24811	2.58256	2.54469	2.98563
A_19_P00320274	73.4355	NR_024431	283050	ZMIZ1-AS1	57.1043	55.6506	46.0941	93.1172	59.7868	50.0206	31.9827	83.0807	61.316
A_19_P00320275	221.4	NR_104228	286411	LINC00632	49.6324	38.6255	6.86197	830.126	97.7452	2143.15	66.256	147.758	507.56
A_19_P00320314	383.933	NR_104643	643977	FLJ32255	421.537	399.366	344.804	377.54	366.705	263.142	199.172	409.675	386.752
A_19_P00320343	6.92282	XR_426301	100507403	LOC100507403	2.49977	2.86288	5.57334	5.6137	5.64157	3.548	3.06027	5.10339	11.5617
A_19_P00320351	54.86	NR_026943	642852	LOC642852	84.7977	76.3611	53.6041	75.3631	85.4187	52.4414	43.2856	84.2463	67.246
A_19_P00320354	2.64354			XLOC_l2_013542	3.78859	2.5658	2.23808	2.48916	2.13765	2.3466	2.71871	2.65042	3.74313
A_19_P00320362	53.9769	NR_034143	729177	NBAT1	23.3853	26.4824	20.2684	19.75	26.8667	18.2582	11.4678	21.889	17.0167
A_19_P00320371	30.6377	NR_110687	101927151	LOC101927151	14.8499	19.1973	18.466	22.7461	29.6809	18.2856	13.3986	21.7716	25.774
A_19_P00320384	350.066		340591	CA5BP1	712.68	566.989	410.227	659.103	604.93	425.404	263.91	576.53	1158.15
A_19_P00320434	12.424	NR_110163	100996579	LOC100996579	10.3203	10.6841	12.2789	8.33338	13.9641	11.4859	6.3007	7.15903	38.1271
A_19_P00320440	22.5444		148189	LINC00662	33.9266	25.0924	30.5127	40.5367	18.6508	8.31947	7.19073	17.3362	25.0754
A_19_P00320492	15.4232			lnc-MRPL14-1	19.0931	26.6773	10.6227	32.4816	13.9082	23.3215	13.9954	15.933	12.5339
A_19_P00320498	2.68481	NR_033319	440823	MIAT	6.16258	2.71745	9.51483	9.44843	5.5774	2.58821	2.73506	2.68629	3.5151
A_19_P00320536	197.282				432.415	507.433	242.858	119.823	203.703	109.245	101.887	182.816	161.542
A_19_P00320543	5.56864	NR_033354	162655	ZNF519	2.4821	2.89073	2.37171	5.33689	2.51033	2.74245	3.06808	2.98194	3.55214
A_19_P00320555	72.0104	XR_242401	101929709	LOC101929709	68.7279	57.1526	27.6271	44.9755	72.3064	36.2407	47.5453	119.131	60.2559
A_19_P00320562	7.83464	NR_109911	101928857	CTD-3080P12.3	9.99832	8.28454	15.1106	9.0286	9.53004	3.46843	4.26388	12.9345	13.2004
A_19_P00320570	144.253			lnc-UBLCP1-4	133.414	130.989	72.4436	172.572	148.594	98.1574	51.6261	184.338	205.461
A_19_P00320579	343.311	NR_109855	378805	LINC-PINT	173.911	253.241	137.713	159.388	197.394	282.702	165.499	96.3787	87.7769
A_19_P00320603	21.7983			lnc-SNCA-2	23.2617	21.5041	20.1504	19.8078	22.7461	12.071	16.2155	20.0456	27.3922
A_19_P00320611	119.08	XR_424964	101927151	LOC101927151	100.522	77.1639	70.5163	83.2914	72.8833	37.3553	80.5888	92.203	104.985
A_19_P00320614	10.7526	NR_033852	283177	LOC283177	25.092	12.7821	9.39038	19.8174	24.4715	9.10309	8.49098	24.0714	23.6627
A_19_P00320619	24.5596	NR_027481	642280	ZNF876P	41.7272	10.0342	3.9022	5.80728	23.3433	11.127	8.62727	17.4982	31.5902
A_19_P00320622	17.5509	NR_110543	102724827	MIATNB	12.9058	22.1504	15.1974	28.7387	11.5324	27.6842	12.2133	16.1563	13.5244
A_19_P00320663	21.0231	XR_425661	102724384	LOC102724384	68.4493	60.3934	41.3793	14.5993	53.6973	17.2454	50.0478	62.2746	46.1201
A_19_P00320664	257.305	NR_033896	441172	FLJ46906	248.136	225.379	95.0785	290.668	345.308	1303.26	224.528	283.88	329.086
A_19_P00320716	27.8245		100302640	LINC00882	22.4289	28.7341	18.4469	13.4059	21.3367	21.4825	11.9505	12.6421	13.5339
A_19_P00320718	13.3413	NR_040109	100505495	PCAT19	36.6869	37.3314	17.2214	15.3455	34.8768	12.0238	8.8477	47.2941	12.2474
A_19_P00320721	1028.19	NM_002393	4194	MDM4	1090.46	1044.43	1073.71	1334.07	854.078	508.984	491.442	858.757	643.52
A_19_P00320723	62.86	NR_040059	100131089	SRP14-AS1	46.5993	57.65	43.229	69.0844	48.4767	54.5555	21.177	25.1812	13.2955
A_19_P00320727	3.02829		101927237	LOC101927237	3.05981	9.58797	2.448	4.62549	3.28464	2.85411	3.38402	8.4003	3.6537
A_19_P00320729	996.695		124359	CDYL2	521.267	494.79	42.9244	1545.51	236.929	492.142	585.572	433.594	1451.18
A_19_P00320731	14.7512		101927043	LOC101927043	35.5591	25.1811	9.59622	16.4831	23.3842	8.42733	10.9971	22.5353	17.0765
A_19_P00320740	100.683		728264	MIR143HG	80.1098	86.0404	62.1251	99.0479	42.6982	33.1399	21.8327	27.7377	9.7879
A_19_P00320746	2.66716				2.29589	2.65842	2.20828	2.58899	2.28937	2.54981	2.83827	2.81081	3.39118
A_19_P00320780	35.153				35.088	28.2832	31.0236	28.8722	31.2394	30.414	26.9882	42.6281	36.3379
A_19_P00320785	2.87436				2.57523	2.88146	2.44923	4.75053	2.55899	2.87872	2.99116	3.08084	3.71146
A_19_P00320792	226.89	NR_003239	128439	SNHG11	234.764	227.886	140.082	174.977	278.441	47.1741	100.891	220.531	159.997
A_19_P00320804	85.4453	XR_424361	102724030	LOC102724030	29.1278	42.248	21.4878	2.396	8.93322	4.29643	7.45343	7.4674	2.99055
A_19_P00320814	5.34158	NR_024351	54064	LINC00160	4.61433	9.5369	6.85344	17.237	9.30136	4.89913	3.46611	9.61841	5.80135
A_19_P00320828	26.9612				61.8362	68.983	46.7978	22.6348	25.8576	25.7236	11.911	28.496	3.9289
A_19_P00320846	71.2435	NR_015439	550112	UBA6-AS1	69.1866	54.1282	49.8184	62.3978	84.2397	11.5689	35.5547	51.5098	62.6853
A_19_P00320872	11.1147			lnc-KIAA0020-1	14.0401	11.7802	5.54983	4.49046	10.1783	8.61275	5.29523	9.9336	3.27893
A_19_P00320875	5.88781				2.40289	2.78402	7.56255	6.4158	3.02554	2.59247	2.80992	2.78085	3.32604
A_19_P00320881	2.77158	NR_040025	100505474	LINC01539	2.36339	2.71931	2.35475	6.60552	11.384	2.69491	2.81468	2.74737	3.21844
A_19_P00320906	4.09344	NR_033846	283033	LINC00841	6.50103	2.93237	2.47803	2.90768	2.63115	4.03335	3.03043	3.07805	3.6787
A_19_P00320924	2.51935	NR_038848	643401	LINC01021	2.43149	2.52044	61.6535	4.40225	37.7886	2.38236	62.1674	2.65697	5.10271
A_19_P00320927	38.5205	NR_028415	100292680	LINC00942	22.1269	22.7234	16.3594	151.53	25.5587	16.6372	24.2738	41.2703	48.7229
A_19_P00320948	917.494		285550	FAM200B	991.808	998.429	838.054	1302.59	1046.02	821.021	731.042	816.595	1002.59
A_19_P00320954	93.395		101929559	LINC00211	94.7044	78.7257	71.6215	99.8301	110.423	87.2001	136.533	102.099	98.6429
A_19_P00320966	562.939		100130231	LINC00861	621.263	523.052	481.635	568.841	544.878	761.857	471.902	672.207	603.426
A_19_P00320970	21.1717	NR_105052	101929696	LOC101929696	27.3421	21.4363	18.538	32.2875	27.8354	23.1717	10.9895	27.1629	21.7254
A_19_P00320971	22.3055		647107	LINC01192	32.5143	32.5736	25.6377	28.2746	29.1017	26.5781	29.5389	32.4611	26.2753
A_19_P00320972	13.9624	NM_001145454	3925	STMN1	9.66886	14.8702	5.66353	20.2589	8.41113	2.86623	10.2542	14.7079	7.47868
A_19_P00320989	45.305	NR_027456	100272228	LINC00894	65.1588	54.9885	54.3353	45.0468	45.5462	36.4303	38.8666	47.0538	28.4389
A_19_P00320996	76.8619				65.6865	35.7348	23.1003	117.515	85.1328	29.6044	106.786	59.3073	63.3691
A_19_P00321009	1192.09	NR_038849	100505633	LINC01133	1583.83	1534.25	1162.92	9.41482	428.411	9.30136	179.292	555.999	971.166
A_19_P00321014	216.108				443.42	369.125	300.572	363.502	380.294	169.397	202.366	440.287	483.126
A_19_P00321039	2.66774				2.25059	2.53394	9.00883	2.49624	2.15035	2.39389	2.63062	2.67793	3.2344
A_19_P00321061	6.18117		51621	KLF13	3.04168	2.67586	2.28983	2.65059	3.86923	2.61679	2.76785	2.8329	3.40487
A_19_P00321063	4.22548		285550	FAM200B	8.89289	8.89433	75.253	11.5012	12.5105	12.4184	18.5062	16.3977	37.8411
A_19_P00321076	71.59	NR_003367	5820	PVT1	184.334	190.703	246.178	50.9164	132.852	55.9124	60.1816	119.683	95.6841
A_19_P00321089	199.28		100506190	LINC00963	183.664	164.775	120.706	156.08	172.432	64.9029	78.7551	163.845	210.548
A_19_P00321098	2.50735				2.20115	2.53978	2.15498	2.42846	2.10348	3.04433	2.58027	4.4072	3.05069
A_19_P00321110	155.597		26230	TIAM2	217.302	237.272	129.04	340.061	131.749	73.3585	83.5489	214.143	146.743
A_19_P00321124	2.69515	NR_120641	101928687	LINC01468	2.40904	2.81133	2.41047	2.63443	2.68953	2.60898	2.81286	2.79656	5.54216
A_19_P00321132	20.3539	NR_110840	101927136	LOC101927136	18.1307	10.3944	5.46066	7.95604	14.8358	13.8506	14.4891	15.1674	9.60152
A_19_P00321143	293.688	NR_037178	100294145	LOC100294145	236.774	143.027	243.637	268.248	245.866	33.9631	101.647	209.418	153.464
A_19_P00321147	5.0287		285286	LINC00877	3.90293	6.00002	4.43968	11.1175	8.5805	4.20527	2.97234	6.11625	3.66885
A_19_P00321166	196.513	NR_034127	100132356	LOC100132356	305.435	246.373	143.794	338.636	130.08	82.8069	106.087	114.195	112.222
A_19_P00321178	6.36428	NR_110840	101927136	LOC101927136	2.21126	2.50846	2.14009	2.45578	12.4739	2.3323	2.61792	2.63622	3.17954
A_19_P00321183	223.448			lnc-LRIG2-4	199.3	199.286	166.674	227.799	148.397	37.8048	109.176	150.321	123.906
A_19_P00321187	2.92778	XR_110268	728755	LOC728755	2.51291	2.90456	2.47485	2.80646	2.56182	4.63757	3.00961	2.93068	3.46553
A_19_P00321190	2.78457				2.38746	2.74489	2.3595	21.4193	2.40668	2.74868	2.84382	2.7858	3.27111
A_19_P00321194	2.73334	NR_002838	641516	KC6	3.60898	2.79068	2.41651	5.32312	2.36591	2.57979	2.8322	2.79614	3.34547
A_19_P00321202	357.554	NM_153605	131544	CRYBG3	229.816	274.95	440.605	289.724	262.661	23.6335	428.625	273.756	324.268
A_19_P00321210	3.17557		647107	LINC01192	2.69674	3.13539	2.55198	2.98449	2.77474	2.96812	3.33	3.20219	3.77442
A_19_P00321223	13.1746				26.423	18.7581	16.1703	20.7249	25.6644	19.1812	7.94743	22.8733	14.7553
A_19_P00321230	87.3442	NR_026921	202181	LOC202181	99.1979	95.2086	60.8875	97.9288	66.0825	21.4591	32.6722	61.1544	44.7359
A_19_P00321259	2398.24	NR_038849	100505633	LINC01133	2607.22	2672.51	2127.2	42.516	936.802	12.6764	450.018	1170.21	2145.44
A_19_P00321279	18.7206	NR_125815	101929450	LOC101929450	4.33744	3.0396	2.626	2.89123	9.51761	2.97693	3.10663	7.18528	3.6037
A_19_P00321284	15.0005	NR_038988	100287765	LINC00630	20.2209	16.1353	15.0892	16.9514	22.8145	26.7399	7.26242	14.2687	21.5017
A_19_P00321310	15.8056		100506127	LOC100506127	15.9754	14.4368	19.9211	14.4725	18.2077	17.2653	13.8627	16.6627	15.2498
A_19_P00321319	6.0766				2.59397	2.99297	2.45668	7.57539	2.62874	2.83801	3.19788	3.07389	3.60243
A_19_P00321332	25923.2	NR_028272	283131	NEAT1	11563.5	12397.4	14107.6	10445.6	6397.72	10779.2	19178.9	6741.76	6363.86
A_19_P00321342	96.4184		203238	CCDC171	123.124	97.8804	100.426	99.6337	98.5258	59.0578	76.0864	109.342	135.892
A_19_P00321356	12.4924		101927289	LINC01237	18.1974	19.4302	13.8417	9.13921	8.14545	5.75543	5.5364	16.8741	3.83951
A_19_P00321360	2.92128	NR_110840	101927136	LOC101927136	7.44016	5.39504	5.95417	2.76043	2.46142	2.67161	3.22667	4.58399	8.41783
A_19_P00321361	830.371	NR_109851	378805	LINC-PINT	381.582	451.783	301.812	486.075	391.442	2694.06	519.563	317.755	317.865
A_19_P00321383	12.3742				23.3872	19.7313	15.4682	31.9317	26.7126	11.7267	3.16646	17.5453	15.7798
A_19_P00321388	314.468				267.434	254.951	275.81	323.158	362.704	281.137	249.906	313.638	280.889
A_19_P00321390	2.71925	NR_033557	100422737	LOC100422737	2.42844	2.72378	2.32668	2.70158	2.39515	2.68658	2.81737	2.88432	3.46476
A_19_P00321398	4.69422				8.13128	7.22924	5.21996	5.76499	9.92059	4.44385	2.89231	3.5725	4.63943
A_19_P00321403	3.78322	XR_245347	101928932	LOC101928932	2.61467	3.30778	2.49532	11.7968	2.69267	7.4255	3.24982	3.14744	3.75788
A_19_P00321414	2.8668	NR_027106	285419	LINC01091	6.60335	8.00705	2.34143	3.24899	4.03104	2.72502	3.01928	4.15557	5.16525
A_19_P00321461	249.875				249.627	253.708	300.433	262.456	247.214	153.315	216.513	274.066	423.497
A_19_P00321473	579.496	NR_102326	414777	HCG18	754.886	731.16	648.309	809.296	872.487	276.147	486.522	860.149	889.816
A_19_P00321475	39.1209	XR_243489	727710	LOC727710	35.8587	41.6432	44.0434	46.4169	36.1823	38.8097	27.7789	40.3657	45.125
A_19_P00321478	2.98237			lnc-MACC1-1	2.59343	2.90485	2.52997	2.79067	2.4795	2.69248	3.07	2.9789	3.50347
A_19_P00321493	2.70645	NR_125403	100505920	LOC100505920	5.43025	5.01795	2.40655	6.00178	3.14761	3.82023	2.80915	6.66075	3.3389
A_19_P00321511	23250.9	NR_003038	387066	SNHG5	29053.1	30359.6	15956.8	28050.8	16030.9	33304.4	13991.9	31437.9	30120.7
A_19_P00321540	5.33709			lnc-MAGEA8-2	9.54964	9.36632	14.8207	10.7535	5.32971	10.235	4.9719	6.80743	4.06599
A_19_P00321556	64.7498	NR_104645	101927528	LINC01204	2.51448	2.9015	2.49846	19.4197	2.45539	2.65208	6.06406	2.90874	14.1329
A_19_P00321562	2.68011	NM_001145531	285941	C7orf71	2.29819	2.62072	2.2967	2.5241	5.57367	2.50425	2.71415	2.65542	3.11071
A_19_P00321568	126.713				126.129	121.845	102.537	121.928	145.818	113.085	76.1561	119.521	110.781
A_19_P00321571	2.52481	NR_108097	102216342	LINC01108	6.83772	5.28749	2.12601	4.54012	3.10834	3.76271	2.54793	9.41119	4.07451
A_19_P00321575	3.34298	NR_026783	60467	BPESC1	3.44131	13.3156	6.48598	3.09892	2.86667	4.09256	3.44423	3.31992	3.84467
A_19_P00321577	28.7546	NR_109974	10301	DLEU1	32.7067	29.0592	23.4519	23.0582	32.946	17.3855	14.1084	31.3117	23.5542
A_19_P00321588	2831.92	NM_001282463	56967	C14orf132	1207.99	1229.13	1082.75	2136.48	1236.36	1313.76	1560.84	687.904	862.214
A_19_P00321597	8.80731		388011	LINC01550	2.54033	2.85437	2.45097	2.69873	2.47055	2.74374	2.86841	6.33857	3.37893
A_19_P00321598	2.47487		102724861	LOC102724861	2.19253	2.47063	2.30552	2.46043	12.1844	2.30745	7.46895	2.59165	3.09939
A_19_P00321631	3.31204		100422737	LOC100422737	5.50818	6.8402	8.73694	5.06129	4.26865	2.79534	4.3514	3.07625	6.79479
A_19_P00321636	29.8867				15.2502	18.6692	14.4919	24.8954	10.8138	14.2752	12.5208	22.0659	18.4039
A_19_P00321648	4.53291				8.90167	11.9494	4.23189	2.97251	11.8237	2.93911	3.29197	6.99408	3.87839
A_19_P00321656	537.246	NM_001134445	23576	DDAH1	277.922	346.603	277.377	352.085	248.785	88.7399	292.277	319.416	394.67
A_19_P00321670	324.642				301.185	239.317	175.784	303.605	323.597	75.5547	200.863	440.243	483.772
A_19_P00321671	3.06104			lnc-MMRN1-2	2.58511	3.0289	2.47889	4.18776	4.01795	2.89635	3.21654	5.70647	55.1831
A_19_P00321692	23.0109		644838	LOC644838	31.0871	22.7036	15.1115	18.3597	12.0823	10.1345	13.65	25.6541	24.6514
A_19_P00321697	27.7941	NR_026863	114038	LINC00313	43.0203	46.2474	47.3805	41.6521	28.4116	15.7529	25.5539	40.9378	48.1841
A_19_P00321715	116.482	NR_024430	399959	MIR100HG	255.63	179.209	210.53	109.119	124.312	111.777	202.484	179.131	161.606
A_19_P00321721	5.06487				4.99106	2.59495	5.91418	9.30216	5.36196	5.93822	4.11419	4.23712	3.19497
A_19_P00321722	1342.61			lnc-CCDC71L-1	1526.8	1357.74	842.856	1458.22	1418.17	1072.82	1021	1660.78	1827.99
A_19_P00321734	55.913		100498859	LINC00881	89.0447	81.5545	51.1901	81.0288	82.7324	54.0144	50.7726	76.4654	77.6627
A_19_P00321739	18.7888	NR_121614	79940	LINC00472	21.1992	18.37	19.5502	10.0352	19.5779	22.4182	11.0708	26.0111	13.2381
A_19_P00321743	254.611	XR_110148	100130938	LOC100130938	437.107	176.517	56.1605	522.327	434.897	54.8933	1148.18	468.529	1034
A_19_P00321765	26.9705	NR_038988	100287765	LINC00630	45.9491	45.2047	48.781	45.7235	46.7397	10.7937	39.8693	30.598	24.4045
A_19_P00321781	68.2703		100506499	LOC100506499	70.7608	79.2152	77.186	80.5505	82.7378	89.7051	71.6956	84.3544	102.883
A_19_P00321782	36.78	NR_109851	378805	LINC-PINT	19.344	27.3774	24.4644	28.0172	26.0242	96.9517	24.9865	16.9957	14.7352
A_19_P00321789	79.363				105.449	94.5531	96.0367	125.396	116.179	65.5673	341.855	93.3238	132.401
A_19_P00321831	2.86283		400680	LINC00664	2.51954	2.86437	2.42563	2.81636	2.55882	2.90687	2.9608	2.96997	3.53073
A_19_P00321839	2.8998			lnc-HSCB-2	2.56419	2.91789	4.99911	2.7621	2.47571	2.68217	3.01373	2.95343	3.52735
A_19_P00321849	2.7532				2.46448	6.1014	2.35382	2.74437	2.42273	2.71565	2.86421	2.94558	3.55895
A_19_P00321858	18.3802	NR_073512	100506403	LOC100506403	8.86002	10.3188	4.72539	7.6125	18.5999	23.7407	2.84561	8.9077	8.7791
A_19_P00321872	51.049	NR_038904	100506305	LINC00958	64.9134	60.7156	41.2657	62.6221	134.788	57.4909	40.3377	57.1731	155.897
A_19_P00321890	20.3946		100272228	LINC00894	31.158	48.3699	36.4782	26.4104	38.9927	14.8936	17.9931	42.9162	32.9176
A_19_P00321911	28.9412	NR_023915	3653	IPW	56.7508	51.1598	93.7301	50.3322	60.6437	7.65156	63.8853	56.475	78.8082
A_19_P00321953	31.6708	NR_034099	388948	LINC01118	7.11536	2.71605	4.3339	12.549	9.16397	9.19004	3.45256	2.85759	3.45595
A_19_P00321977	255.905			lnc-LTBP3-2	286.637	313.467	314.204	326.392	246.996	332.652	252.454	244.046	250.308
A_19_P00321986	2.57704	NR_110252	101929452	LOC101929452	2.23196	2.53346	2.20428	2.46226	2.1581	2.42986	2.63213	2.60225	3.05206
A_19_P00321998	15.6875			XLOC_l2_013153	16.4811	3.02073	2.60034	8.58076	32.4874	2.99251	38.2789	16.1414	30.617
A_19_P00322017	3.24855	NR_103713	100126693	LINC00322	2.84441	3.21765	2.76894	3.05858	2.78598	3.01148	3.37513	3.29649	3.90409
A_19_P00322023	16.7067		10904	BLCAP	14.7371	16.0933	9.54131	16.9819	17.712	8.28353	12.642	9.19626	15.775
A_19_P00322058	65.674	NR_038981	100507254	LINC01013	7.21115	4.14194	4.24497	3.22687	2.59623	2.8356	3.15295	6.32875	3.66769
A_19_P00322088	11.9619	XM_001716361	388210	LOC388210	5.87623	9.04635	10.2116	4.66689	8.15332	8.12853	2.6086	9.67832	6.91228
A_19_P00322096	230.886	NR_024015	732253	TDRG1	212.186	213.069	194.236	214.824	217.4	135.496	187.356	222.834	258.3
A_19_P00322109	181.484	NR_038889	401320	LOC401320	137.12	148.882	158.769	463.073	174.235	106.505	85.0278	140.787	88.0924
A_19_P00322121	3.3858		100506190	LINC00963	3.62675	2.63219	2.29863	4.32837	4.37924	5.76694	3.03263	7.05192	17.1635
A_19_P00322164	2.91329	NR_027104	285401	LINC00698	2.57728	2.92109	2.46745	2.88419	2.61845	2.97225	3.01823	3.04452	3.63076
A_19_P00322166	19.0951	NM_001278094	100861519	GDNF-AS1	22.591	11.0543	13.4305	2.90982	24.2707	17.6932	5.94857	3.1036	13.844
A_19_P00322173	5.40505			lnc-COL5A1-1	2.21737	2.49087	2.98148	2.41704	2.0695	2.29252	2.61593	3.21495	3.00128
A_19_P00322182	97.0893				12.4574	15.72	3.87865	2.98749	6.14723	2.9379	3.30855	9.24223	3.90888
A_19_P00322183	93.7022			lnc-NR5A2-1	3.82237	9.97335	2.63758	2.99236	10.1562	2.93383	3.32821	6.42899	3.71479
A_19_P00322188	3.1475	NR_038235	100507651	LOC100507651	2.82353	3.17199	2.78214	3.18359	2.76084	3.15246	3.28317	3.36779	4.04113
A_19_P00322191	31.506	NR_027456	100272228	LINC00894	29.8634	37.8044	40.1776	33.2915	32.6048	28.2571	26.2179	18.6462	19.3789
A_19_P00322219	4.15798	NR_033321	440823	MIAT	5.56235	4.95341	7.77604	14.7185	7.90464	8.07588	2.71902	3.22821	10.2672
A_19_P00322220	641.446	NR_027241	388796	SNHG17	571.016	486.061	926.3	442.703	485.112	373.172	263.876	582.302	617.664
A_19_P00322228	206.464	XR_433765	102725166	LOC102725166	204.514	179.136	305.447	248.278	203.953	63.6669	147.891	165.627	82.8601
A_19_P00322236	37.2378	NM_001243740	7678	ZNF124	88.1273	83.0543	129.485	49.9608	61.1947	6.88919	33.5011	61.5194	48.5716
A_19_P00322259	3.31798	XM_006710057	100506374	LOC100506374	2.84688	3.94786	2.71231	3.07495	5.73084	3.02977	3.41677	3.2953	3.82505
A_19_P00322260	107.87	NR_125822	101929709	LOC101929709	125.015	95.4222	78.1056	111.049	144.041	84.9995	59.6576	127.388	109.761
A_19_P00322262	2.50637		100507254	LINC01013	2.20517	2.50311	2.1353	2.44757	2.09424	2.32022	2.61445	2.62634	3.1608
A_19_P00322276	18.1784	NR_027105	285419	LINC01091	45.4183	52.6307	21.6745	32.2524	84.8788	15.796	39.0909	59.467	10.7096
A_19_P00322291	37.8843	NR_036444	400550	FENDRR	17.2089	2.91564	2.4173	119.728	30.1672	318.428	84.9103	3.00306	231.501
A_19_P00322299	293.002	NM_020928	57688	ZSWIM6	657.739	987.214	780.859	324.568	508.204	442.193	345.42	521.219	263.018
A_19_P00322310	81.9033	NR_038303	100505702	LINC01094	10.9993	19.4243	6.11833	24.9543	10.6881	3.1127	25.1392	16.5482	32.8141
A_19_P00322316	2.96282	NR_001557	344454	AOX2P	2.52443	2.93063	2.51347	10.1383	2.56437	2.95472	3.03263	2.93276	3.46725
A_19_P00322321	2.64709				19.3315	2.65147	2.26944	2.62773	2.29821	2.56855	2.74951	2.81866	3.40813
A_19_P00322330	24.0411		647107	LINC01192	28.3453	33.4651	20.7787	25.7401	22.5689	22.1552	34.1238	24.3264	27.7537
A_19_P00322333	15.3358	XR_172435	101059954	LOC101059954	13.2526	25.6957	2.2039	50.7621	12.931	40.4596	6.98064	12.9252	54.7694
A_19_P00322339	4.62948	NR_038291	100507127	LINC00707	2.20149	2.49162	2.13256	2.441	2.08679	2.31452	3.76892	18.2849	5.33986
A_19_P00322349	2.90389				2.56922	2.86476	2.36699	5.48446	3.34164	5.21945	3.05421	7.29765	3.47068
A_19_P00322354	31.842	NR_038343	100505881	MAGI2-AS3	23.1685	32.6344	19.3197	43.7404	14.2664	12.0857	22.4171	23.1055	17.2362
A_19_P00322357	154.667	NR_110851	101928738	LOC101928738	144.695	146.985	101.315	123.467	209.956	130.04	141.889	184.297	169.577
A_19_P00322384	17.0704	NR_121612	79940	LINC00472	20.7157	22.5566	18.1164	11.4558	13.3772	6.48003	12.8796	32.5317	5.42069
A_19_P00322397	42.924	NR_036444	400550	FENDRR	32.6656	2.72072	2.32428	130.406	39.4162	406.951	103.528	2.88842	215.306
A_19_P00322407	97.0478	NR_034115	729178	STXBP5-AS1	98.6165	50.3656	20.4774	56.8251	203.482	13.4693	280.117	100.741	218.846
A_19_P00322418	28.2129	NM_018002	55074	OXR1	72.5752	41.3314	58.4168	74.5672	24.9607	36.5996	55.7595	74.9175	12.8025
A_19_P00322420	28.4931		100505702	LINC01094	38.7465	37.1731	42.7289	38.8866	40.5433	12.5801	11.5408	40.7686	21.6105
A_19_P00322440	11.5323	NR_036444	400550	FENDRR	5.2816	2.72787	5.83467	35.8577	9.80495	64.9551	16.3378	5.9305	43.8172
A_19_P00322454	3.08381		730091	LINC00886	2.60254	4.02189	3.03684	2.92637	2.67011	2.91182	3.23829	3.15923	3.80002
A_19_P00322479	18.8686		644838	LOC644838	62.207	37.8187	18.0298	8.53603	38.8694	40.978	47.8586	95.5663	84.4114
A_19_P00322495	115.864	NM_001195131	100130890	TSTD3	201.351	172.398	135.689	159.942	84.8364	28.887	135.787	103.475	87.3782
A_19_P00322498	15.5882	XR_424607			13.8077	16.5208	12.6322	14.7657	27.6106	13.0617	7.14592	20.8073	19.4292
A_19_P00322523	2.85203		643401	LINC01021	10.303	2.83247	85.3489	9.84584	4.88527	3.59901	99.9806	2.93572	3.52055
A_19_P00322526	2.75162	NR_126381	104355138	LINC01162	2.37018	2.72696	2.27196	2.63178	2.32566	2.5437	2.89285	2.82092	3.34071
A_19_P00322533	2223.38	NR_110453	643911	CRNDE	376.74	337.62	103.531	622.721	368.615	144.641	3.46079	714.734	655.968
A_19_P00322569	176.492				207.405	191.613	189.015	191.989	179.921	122.796	166.926	229.602	280.296
A_19_P00322571	2.57906	NR_033319	440823	MIAT	31.8102	12.692	26.665	11.999	17.8866	8.16409	3.7754	7.86336	3.31973
A_19_P00322573	97.2954	NR_108104	101929736	LINC01372	80.5736	89.8386	118.055	97.9502	54.4751	91.5975	75.4831	45.6855	32.9382
A_19_P00322583	263.697	XR_425926			338.199	328.56	235.501	311.183	278.284	203.085	204.348	335.44	297.689
A_19_P00322599	15.7884	NM_001145206	85379	KIAA1671	40.3516	44.3613	61.1612	5.20151	30.5987	2.57589	8.23145	43.2248	14.9745
A_19_P00322605	13.6786		100507254	LINC01013	2.38421	2.75172	2.38808	2.61045	2.34837	2.59121	2.79532	2.75587	3.27402
A_19_P00322611	3.17947			lnc-SPAG1-3	2.70023	3.13902	2.55523	2.98741	3.25362	3.36124	3.33326	3.83733	3.7777
A_19_P00322624	4.81767			XLOC_l2_010831	9.63275	9.07184	6.02971	10.7489	10.3253	11.5868	2.95162	7.70656	5.94367
A_19_P00322629	2.69235	NR_039986	100505718	LOC100505718	2.40283	2.69927	5.36629	2.67576	2.34472	2.62477	2.81379	2.88334	3.49762
A_19_P00322645	6.38687		9252	RPS6KA5	16.4044	18.4712	18.3211	26.4511	7.84582	5.52135	3.13631	19.5419	3.78035
A_19_P00322662	3.20433	NR_026949	283673	EWSAT1	9.69066	3.09319	2.69233	2.93559	2.57753	2.94262	3.16199	3.06762	3.70607
A_19_P00322663	3.15201				6.1202	5.00281	2.5325	2.95393	8.6809	4.14034	3.29936	7.92016	3.68679
A_19_P00322673	2.68382				4.12547	8.64141	2.25169	2.53367	4.36345	2.39391	2.78012	3.26511	7.71492
A_19_P00322687	119.492	NM_001242690	100288413	ERVMER34-1	156.341	143.448	73.034	91.3205	131.853	114.694	46.3036	167.428	110.461
A_19_P00322711	217.44	NR_027301	148189	LINC00662	228.549	225.855	284.023	261.06	257.631	77.3023	95.1919	238.515	409.364
A_19_P00322733	3.13356		100287765	LINC00630	10.5016	11.9378	9.49278	8.65196	15.4529	2.94442	9.30029	9.26373	11.022
A_19_P00322737	58.4288	NM_001278663	9534	ZNF254	78.1386	83.2354	118.374	78.3509	59.1049	58.6756	52.4467	58.4586	45.8175
A_19_P00322743	24.7948			lnc-SLC30A7-2	41.7989	42.6667	28.2822	27.8395	34.9339	3.45561	16.1064	29.4014	4.46143
A_19_P00322746	59.2459	XR_244302			2.95113	2.71994	2.36346	67.1416	3.01818	34.055	3.92594	2.74076	3.21117
A_19_P00322757	7.97504		23263	MCF2L	12.1847	12.8335	13.0183	12.923	9.05685	9.41616	10.9221	7.5954	10.1174
A_19_P00322762	85.8566		55769	ZNF83	87.9647	61.3115	45.6653	95.7038	71.8147	65.093	68.821	95.5149	86.6972
A_19_P00322797	180.557	NM_001204408	6397	SEC14L1	169.267	132.662	117.356	164.958	135.489	94.5473	134.454	210.38	217.888
A_19_P00322809	2.58044	XM_005276528	388210	LOC388210	2.23392	2.50888	2.20508	2.4329	2.08691	2.31041	2.63551	2.58122	3.01798
A_19_P00322815	20.4583	NR_003529	100048912	CDKN2B-AS1	64.5699	41.4475	23.9372	44.6709	34.444	12.4633	35.4397	46.6298	20.1487
A_19_P00322828	8.17191	NR_003491	440823	MIAT	38.8131	24.138	34.338	35.2456	44.8119	24.9812	5.94736	17.6451	10.0853
A_19_P00322835	2.5061				2.19926	2.49875	2.13091	2.43662	2.08316	2.30248	2.61551	2.61272	3.12874
A_19_P00322837	2.72959		101927134	LINC01470	2.38188	2.7492	2.38729	2.61119	2.35012	2.5991	2.79504	2.75372	3.26724
A_19_P00322850	3.45859	NR_104664	102467147	LOC102467147	2.62383	3.01304	4.3799	2.82576	2.55967	2.76073	3.08642	3.03718	3.656
A_19_P00322859	41.0673			lnc-GLB1L2-1	14.0602	3.10387	6.65618	5.65261	3.59807	3.02033	8.34136	5.46623	4.8602
A_19_P00322886	24.1839			lnc-SNURF-3	60.361	70.7713	74.4032	41.1038	64.5555	29.7342	65.6857	42.2858	50.8584
A_19_P00322890	2.58677				40.7052	44.6937	30.87	2.44045	8.12426	2.36135	2.62999	9.97286	10.0085
A_19_P00322898	37.1943	NR_026551	340591	CA5BP1	66.9032	51.8969	39.9742	65.4645	70.4578	46.9714	36.4773	60.7375	61.0696
A_19_P00322906	167.119	NM_001113434	339263	C17orf51	351.024	327.733	282.81	228.304	278.741	350.815	164.822	318.164	262.101
A_19_P00322911	1771.99	NM_057179	117581	TWIST2	209.465	322.94	35.7198	218.099	281.396	374.42	130.328	166.111	181.875
A_19_P00322925	49.6132				47.9069	46.4435	43.3425	48.2683	43.5502	58.8382	36.3555	36.77	61.6152
A_19_P00322929	204.944				112.704	118.308	61.6066	135.546	68.2903	91.2086	170.123	61.3457	135.597
A_19_P00322932	134.917	NR_038955	100506190	LINC00963	167.179	129.447	84.8503	98.3579	183.73	19.2569	57.1832	170.973	142.907
A_19_P00322934	212.945		100506190	LINC00963	192.52	157.696	98.1474	146.768	187.409	32.5114	76.9659	197.512	202.09
A_19_P00322936	2.74182			lnc-GTF2F2-2	2.34348	3.73843	2.2516	2.6477	2.36064	2.6197	2.92556	2.88296	3.4606
A_19_P00322938	313.102	NR_038889	401320	LOC401320	235.196	232.022	307.834	757.66	280.454	171.806	153.709	224.984	154.132
A_19_P00322939	401.625	NR_003367	5820	PVT1	680.447	549.446	534.886	477.821	574.615	355.618	445.092	507.649	594.131
A_19_P00322941	2523.31		728264	MIR143HG	2044.07	2518	1852.85	2981.81	730.464	785.96	565.907	591.625	372.928
A_19_P00322944	22628.5	NR_003038	387066	SNHG5	29545.3	30975.5	14863	28437.5	15254.6	33228.9	13237.8	31031	29511.3
A_19_P00322946	3.19219	NR_027104	285401	LINC00698	4.4149	3.16256	2.57919	2.99739	2.7785	2.95419	5.22563	3.22207	3.82482
A_19_P00322948	9584.47	NR_002599	641638	SNHG6	6457.33	7564.8	5743.91	10233.3	6428.22	8160.96	3545.88	6801.13	7861.18
A_19_P00322953	18.8825				15.6813	8.54923	6.13291	12.1179	16.6148	14.2901	12.2818	12.3242	9.00612
A_19_P00322962	44.9762	NR_027139	169981	SPIN3	69.4702	61.5185	53.12	80.8112	36.4023	35.9607	28.9678	42.1584	48.9737
A_19_P00322966	42.8302	NR_015353	92249	LINC01278	56.169	37.3492	50.2529	54.3369	51.5631	34.6155	43.6605	46.2061	50.733
A_19_P00322968	620.165	NR_038955	100506190	LINC00963	530.075	462.549	332.445	457.003	561.298	147.663	251.373	547.581	573.35
A_19_P00322977	863.717	NR_109854	378805	LINC-PINT	494.129	656.609	387.925	411.071	552.288	653.403	429.831	326.106	231.693
A_19_P00322997	2.60808	NR_104667	101928682	LOC101928682	2.32613	2.6113	2.25797	2.58124	2.25619	2.5218	2.7026	2.76053	3.32173
A_19_P00323005	2.86289				5.00775	13.2807	3.13951	2.85125	7.42134	8.626	2.9668	6.88666	3.62965
A_19_P00323025	2.60559		100498859	LINC00881	7.68596	2.61209	2.21593	4.10131	6.4847	2.5018	2.7404	3.43404	5.6035
A_19_P00323082	141.938	NR_002196	283120	H19	5.21487	13.7408	8.3209	125.69	2.85062	3.03342	7.14686	4.12171	3.82877
A_19_P00323103	58.2989		10477	UBE2E3	52.1329	49.1522	47.6146	69.2573	71.9513	75.8625	26.5053	68.7225	62.7776
A_19_P00323413	2049.93	NM_005401	5784	PTPN14	3665.67	3489.52	2690.25	3473.3	3487.24	999.962	2255.69	4083.92	6236.26
A_19_P00323609	13.6524			lnc-PROC-2	15.2347	13.6809	12.9148	12.5945	20.4105	7.8684	3.30612	12.7529	15.4955
A_19_P00323692	2.94885	NR_001564	7503	XIST	15027.5	16468.3	16290.8	17402.5	11597.6	10582.1	6971.92	13067.4	10067.1
A_19_P00324359	10.2255			lnc-MYC-1	21.9918	20.799	25.3497	20.2828	24.6016	13.6652	6.71046	24.8778	14.0173
A_19_P00324399	314.925	NR_120459	101928062	LINC01481	312.762	236.417	221.625	318.419	252.191	220.935	141.699	209.423	292.528
A_19_P00324470	2860.99	NR_105059	728264	MIR143HG	2022.48	1991.27	2259.61	2380.52	294.93	410.572	615.339	667.944	319.478
A_19_P00324550	2.94068	NM_001122636	50614	GALNT9	2.62539	11.476	4.0095	2.95091	9.08375	4.13092	3.47936	7.70509	6.7301
A_19_P00324582	599.235				638.488	679.528	597.194	686.847	593.822	450.644	331.694	663.905	775.248
A_19_P00324814	250.558			XLOC_l2_015561	657.875	694.857	473.918	546.986	457.54	104.925	308.965	572.085	327.623
A_19_P00325158	2166.73	NR_002819	378938	MALAT1	924.294	1717.94	3041.53	3064.4	1799.45	811.172	1444.55	1206.69	1266.56
A_19_P00325336	100.944				135.393	172.218	140.256	123.602	107.392	47.3858	61.7454	97.5208	58.7739
A_19_P00325498	3.10811	NR_003244	768096	HAR1A	2.57485	2.98979	2.44498	2.86273	2.62289	2.83845	3.18507	3.06931	3.61938
A_19_P00325604	44.5314	NR_048536	100885779	LINC-ROR	36.9599	22.5832	16.1281	26.0642	35.7325	29.424	40.5195	28.6876	5.73266
A_19_P00325768	5599.1				4026.82	3795.27	2171.33	6436.69	3595.37	4611.32	3459.91	3680.51	3696.75
A_19_P00325810	102.774	NR_027005	80759	KHDC1	55.7201	46.3849	63.1961	83.5563	87.5685	22.3719	38.7428	76.7888	113.503
A_19_P00325887	33.2029			lnc-STX18-1	43.2013	29.3595	22.6485	43.967	33.2185	25.6321	23.214	30.2627	53.8792
A_19_P00326248	12.3065			lnc-CHIC1-2	152.254	126.656	139.239	155.681	160.655	124.936	56.6401	112.324	116.893
A_19_P00326514	93.9129				181.093	186.374	61.4685	185.7	111.76	43.3096	29.5087	91.6443	49.4471
A_19_P00326532	41.2273	NR_108047	101927612	RNF139-AS1	37.3078	43.2447	50.2176	64.6265	50.311	42.673	20.7084	33.2054	40.1024
A_19_P00326558	31.0344				52.2364	50.305	33.5739	41.6862	43.9039	40.2272	25.0399	33.9902	28.5557
A_19_P00326732	1332.58	NM_001135575	221710	SMIM13	1086.9	1027.12	763.364	1022.37	1540.37	1192.03	568.91	1863.82	1932.15
A_19_P00326808	38.4148	NR_047517	100124700	HOTAIR	17.1028	23.3884	16.1521	34.269	26.3977	19.8846	22.0066	19.446	19.785
A_19_P00327035	58.6432	NR_003244	768096	HAR1A	47.6811	59.5655	44.6832	61.2351	73.4778	85.1695	52.0984	40.3797	44.7914
A_19_P00327081	3.29745			XLOC_l2_001273	13.3981	8.01444	4.62395	8.42242	10.9938	15.1285	9.76174	14.1169	10.7387
A_19_P00327320	14.7343			lnc-ZDHHC2-1	13.4039	16.2744	8.24409	30.4121	14.9917	11.0945	13.7421	12.0857	9.00239
A_19_P00327354	376.458		100506190	LINC00963	265.812	260.309	164.164	190.587	282.946	29.7634	188.571	296.291	346.3
A_19_P00327406	2.69744			lnc-RP11-150O12.1.1-1	2.1714	2.45107	2.11177	2.55514	2.14687	2.26434	2.55325	3.69638	3.06315
A_19_P00327415	12.1212	XR_245566	101927405	LOC101927405	54.4244	29.2501	21.3245	8.32688	134.391	9.50341	15.7195	98.6013	137.379
A_19_P00328832	7.19084	NR_026961	284837	AATBC	7.20092	2.74272	5.36178	2.65041	2.39954	2.74096	2.8413	5.62245	3.25842
A_19_P00328886	309.985	NR_110492	55000	TUG1	316.16	272.601	140.293	243.494	248.627	32.6432	106.439	288.72	224.817
A_19_P00329564	65.3901	NR_034075	100499177	THAP9-AS1	56.7454	71.6482	114.005	71.7166	49.6891	62.4699	23.1693	79.4217	56.1057
A_19_P00330048	13.0583	XR_424308	102723756	LOC102723756	18.2399	12.6636	19.8951	6.53859	15.3928	6.2958	2.96321	12.9645	3.52555
A_19_P00330076	87.6801			lnc-SIK1-5	94.2839	86.1859	62.0953	83.0483	87.4525	41.6583	72.6105	92.4146	81.6442
A_19_P00330308	3.08783		157381	LINC00964	3.80372	3.7847	2.50031	2.92897	3.38906	2.91604	3.24269	3.16083	3.79969
A_19_P00330549	12.4643	NR_034127	100132356	LOC100132356	26.9294	17.8364	9.65214	24.5282	18.168	3.91348	12.8315	12.9099	8.03196
A_19_P00330814	588.984	NR_047518	100124700	HOTAIR	54.6605	48.2324	4.13044	2.62155	3.79817	5.46438	2.89281	5.85396	3.4282
A_19_P00331839	16.4739	NR_034127	100132356	LOC100132356	48.9207	105.668	59.7933	25.736	49.3581	8.11257	16.2805	47.9391	9.11747
A_19_P00331853	30.7618	NR_034089	100131564	LOC100131564	30.5168	30.091	23.3708	60.2489	33.7261	19.1712	18.4945	17.945	26.075
A_19_P00800061	3.25749	XR_424060	100289026	LOC100289026	2.77456	3.18149	4.50482	3.03747	2.82246	10.2215	33.6849	3.25539	4.98714
A_19_P00800114	1176.81	NM_001099668	25994	HIGD1A	1183.12	881.116	448.105	1133.21	1343.97	532.992	824.235	1262.12	2426.95
A_19_P00800166	104.4	NR_040001	375295	LINC01116	1842.09	1640.65	648.989	138.697	1426.65	9.07282	129.289	1598.8	400.415
A_19_P00800206	916.889	NR_036586	400958	LOC400958	789.844	624.303	2456.57	438.615	885.712	1029.95	8433.16	549.822	784.332
A_19_P00800229	95.6469			lnc-IRX3-4	72.9703	39.6745	41.2632	19.4316	196.732	12.632	21.7715	23.1491	32.4629
A_19_P00800244	78.1591				84.0144	74.3662	69.093	86.6288	96.0389	54.4934	71.7918	73.2819	81.0287
A_19_P00800264	663.205	NR_110438	100506365	OTUD6B-AS1	475.77	368.341	296.861	1117.62	480.016	169.602	325.122	859.685	994.174
A_19_P00800283	18.0663			lnc-SAA2-2	18.8815	20.0041	12.4461	20.7412	15.6842	22.2799	8.42499	11.407	6.17426
A_19_P00800467	10348.5	NM_001004419	29121	CLEC2D	10684.2	8926.19	6349.61	12465.3	9624.79	6556.18	5145.04	9885.64	14075.3
A_19_P00800522	2.60077			lnc-VWA5A-1	2.25527	2.56348	2.22184	2.49337	2.199	2.48175	2.66002	2.63444	3.09393
A_19_P00800549	4356.64	NM_001199654	11243	PMF1	6656.03	6797.21	3993.54	5432.7	5581.05	1852.23	2167.92	6848.42	5381.71
A_19_P00800555	1095.71			lnc-UQCRFS1-7	1577.79	1598.4	2053.81	2160.81	1035.29	678.558	637.388	1206.28	1070.09
A_19_P00800629	10.6047	XR_158832	100996266	LINC01510	6.73916	6.50337	2.81559	15.7548	2.33348	6.32384	15.7925	4.98451	20.4062
A_19_P00800638	2092.33	NR_038342	100505875	LINC01088	2224.98	1762.57	1112	2208.1	2010.31	1406.12	1548.63	2498.93	1918.13
A_19_P00800667	22.5556	NR_047012	100874158	LINC00398	25.8279	18.9168	21.6272	26.2898	31.0047	22.3969	24.5702	20.1357	21.3238
A_19_P00800927	3.27028			lnc-SLC25A30-1	2.24047	5.6529	2.24671	3.28727	2.0848	3.91838	2.6539	2.59741	3.03785
A_19_P00801041	83.9206			GNASAS	90.1184	80.8648	54.3466	84.0519	73.0863	94.7231	39.9637	63.9402	33.9266
A_19_P00801042	3727.95		7643	ZNF90	4293.15	3890.5	3743.01	5519.17	3833.83	3546.25	2491.19	4355.09	4920.47
A_19_P00801088	2.99656	NR_046228	100874392	ANKRD20A12P	2.24041	2.53158	3.5473	8.95176	3.19052	5.41597	22.8259	2.63281	3.11695
A_19_P00801279	5.91979	XR_426530	4478	MSN	10.5491	10.2961	4.45373	7.89027	19.8978	8.37015	3.2648	13.4646	18.4929
A_19_P00801324	38.1285	NR_110616	100996511	LINC01355	79.2372	64.5229	70.0317	63.2229	55.7907	20.9548	27.5833	63.8265	33.705
A_19_P00801407	3.06284				2.58914	3.00976	2.49523	2.91045	2.62393	2.8653	3.22191	3.1698	3.81286
A_19_P00801416	3.00159			lnc-BBS12-1	2.62765	3.01448	2.54114	4.09863	2.65677	3.05013	3.11961	3.07518	3.67784
A_19_P00801490	3.39773				2.90397	3.26431	2.81367	3.1437	2.88543	3.088	4.47844	3.37501	3.91312
A_19_P00801506	420.305				179.915	187.378	104.237	63.1895	74.8743	12.9877	24.2445	64.0447	273.248
A_19_P00801627	1286.61		723972	ANP32AP1	1991.38	1680.48	1552.97	2226.31	1849.89	855.241	960.195	1984.2	2258.94
A_19_P00801735	2156.13		101928545	SEPT7-AS1	2003.34	1699.57	1431.22	1989.07	2101.7	1597.6	1615.57	1881.48	1860.68
A_19_P00801752	3.30637			lnc-SIK1-2	274.817	533.76	279.088	19.239	279.363	21.7499	3.41087	2108.03	83.7093
A_19_P00801821	2113.33				2518.53	1956.78	1370.25	1922.39	2203.3	622.536	1389.6	2667.2	3107.65
A_19_P00801823	34.7011			XLOC_l2_014645	24.502	29.0905	20.9055	17.9955	19.4025	38.175	28.2385	10.5924	16.2573
A_19_P00801867	15.7155	NR_125368	100129434	LOC100129434	19.1298	17.4908	19.9147	21.7817	11.4901	18.2733	16.0144	22.4425	19.6903
A_19_P00801917	2085.03			lnc-FARS2-2	2785.13	2367.11	1870.87	2460.83	2471.14	1148.77	1207.29	3356.02	3364.61
A_19_P00801945	8.30156	NR_015364	441204	LOC441204	11.2826	6.82081	6.72938	11.3985	13.8199	4.69374	2.94233	12.4085	4.76898
A_19_P00802027	66805.8				71771.6	76960.9	65215.5	79441.1	63310.5	56818.4	58153.5	75625.8	77218.6
A_19_P00802137	2.84983			XLOC_l2_000864	2.42414	3.06291	2.3306	4.59754	2.44754	2.7073	3.00029	2.95304	3.56327
A_19_P00802141	4263	NM_006391	10527	IPO7	4877.84	4487.97	2927.16	5519.91	4603.06	3026.51	2523.36	4650.11	5040.72
A_19_P00802154	404.865	NM_001144769	667	DST	573.433	394.113	352.658	456.232	467.745	199.988	407.356	363.01	309.105
A_19_P00802168	8.63718			XLOC_l2_012323	12.2457	12.1106	7.47449	7.12605	22.7722	10.488	5.0472	17.4638	12.5449
A_19_P00802201	1359.4				1352.61	956.676	168.628	1758.74	1559.26	350.545	235.016	2057.98	1679.18
A_19_P00802238	2.6887			lnc-FBXW4-1	6.8768	9.44136	2.2976	2.67131	5.06222	6.81292	2.81336	2.88076	3.49467
A_19_P00802297	2.59591	NR_125399	101928190	LINC01487	5.8725	3.10643	2.66949	2.56851	3.01295	4.76964	2.70339	2.76174	3.35143
A_19_P00802413	47425.7	NM_001142864	9780	PIEZO1	51758.8	51489.5	36297.5	54737.1	36510.8	32879.4	33607.9	49426.7	49440.2
A_19_P00802417	42.1989				40.9643	30.014	14.823	30.9231	19.7312	23.6762	8.35295	20.4604	18.9011
A_19_P00802420	10.0412			lnc-CKAP2L-1	20.9293	13.5096	2.9612	17.7542	18.5242	11.4304	11.8263	19.5663	4.68896
A_19_P00802433	24.8253	NR_125841	101927171	LINC01564	28.8538	21.7312	125.614	19.9721	34.4809	50.9249	488.104	26.1367	42.3828
A_19_P00802448	2.93886			lnc-ANKRA2-3	2.55247	2.85493	2.49072	2.74749	2.42982	2.64263	3.02071	2.92997	3.44016
A_19_P00802464	26.0659			lnc-WDR27-1	24.784	35.0829	23.7677	43.2057	30.5918	29.308	26.1276	34.2061	29.7426
A_19_P00802546	70.0973	NM_207318	139231	FAM199X	181.531	155.384	128.415	157.442	119.06	73.3942	72.792	188.145	156.431
A_19_P00802550	113.996			lnc-C12orf75-1	66.0969	64.3127	47.0502	158.053	72.6858	73.4181	88.7305	85.5418	67.014
A_19_P00802587	3.31168				3.16394	4.05407	9.26885	6.97596	8.35971	3.11408	6.1538	6.49904	6.10886
A_19_P00802607	13.4433			lnc-HK2-1	2.25856	2.54039	2.1958	2.46549	2.11324	2.31853	2.79644	2.63156	3.08134
A_19_P00802614	118.426				177.267	158.571	156.939	163.55	243.032	111.045	92.9203	162.895	98.0142
A_19_P00802713	29.6036	XR_242288	101929580	LOC101929580	28.6355	40.2685	32.6007	43.1062	29.4568	8.88704	25.3403	22.5461	13.1359
A_19_P00802814	4.45263	NR_109916	729296	LOC729296	2.78884	3.15519	2.67226	3.15746	2.67221	3.06817	3.30058	3.40399	4.03129
A_19_P00802936	31582	NM_018462	55845	BRK1	32502.1	31251.2	19770	37593.2	33500.7	21849.5	29740.7	33393.2	40487.7
A_19_P00802954	42.3606	XM_006726448	441239	LOC441239	23.5397	15.3054	22.8232	18.0531	14.7773	11.0054	11.5251	25.1944	9.11197
A_19_P00803019	204.747				564.947	591.443	763.831	348.844	450.922	30.601	405.935	434.541	197.28
A_19_P00803039	2.95196	NR_049793	100130476	LOC100130476	2.5275	2.92724	2.49738	2.82164	2.5726	2.96443	3.03308	2.94282	3.48316
A_19_P00803086	236.56			lnc-RPRML-3	297.814	260.049	288.731	263.86	200.588	69.65	215.979	217.328	161.733
A_19_P00803093	3.03467			lnc-LCP2-2	2.60332	3.02428	2.59889	2.8936	2.58496	2.98992	3.13117	3.00793	3.60166
A_19_P00803124	2.9788			XLOC_l2_010494	2.49121	2.94264	2.79491	2.76157	3.26684	2.80795	2.91351	2.91517	3.49585
A_19_P00803201	2.60224	XR_426502	101929826	LOC101929826	2.2718	2.59924	34.5261	2.5454	2.21581	2.47058	2.73814	2.74828	3.34041
A_19_P00803225	2.75352			lnc-TREML1-1	2.36388	2.7384	2.27182	2.82333	2.34409	2.58295	2.8944	2.84601	3.41602
A_19_P00803226	704.571			lnc-TOP1MT-2	841.109	649.563	574.253	1447.23	930.144	751.455	1001.25	847.861	965.471
A_19_P00803334	14.815			lnc-GALNTL4-2	11.4129	18.5234	15.8933	9.42008	6.7218	45.9684	13.0237	9.03268	8.38372
A_19_P00803360	740.196	NR_024403	730101	LOC730101	994.112	757.94	440.387	741.328	1100.36	293.81	350.346	1160	954.801
A_19_P00803441	20.0594	NR_034130	100499194	LOC100499194	14.7083	14.9982	16.657	15.8685	24.0463	20.2848	10.9904	16.4791	8.1895
A_19_P00803472	419.352			lnc-GDF10-2	444.878	431.892	355.446	459.625	411.869	308.004	339.187	514.053	533.88
A_19_P00803499	95.791				1509.73	1335.92	519.351	108.45	1137.22	10.0851	100.829	1260.09	331.233
A_19_P00803507	35.5799	XR_247062	101929666	LOC101929666	39.6156	29.9566	34.8174	46.7013	47.3304	20.7405	29.3127	37.5237	21.7893
A_19_P00803675	2.63684				2.30022	2.6143	2.25064	2.55145	2.26787	2.56199	2.70711	2.69666	3.17987
A_19_P00803685	1680.93	NM_001164440	651746	ANKRD33B	127.73	121.994	135.579	519.865	37.6326	631.035	580.77	100.616	95.5161
A_19_P00803697	5.16323			lnc-EMX2-1	6.8601	5.39545	2.63666	5.78502	2.64027	3.96421	3.24471	3.25638	9.26139
A_19_P00803775	16.8113			lnc-AC136604.1-1	34.6797	25.558	17.5483	19.5862	24.3162	4.2728	10.8509	16.8224	14.2091
A_19_P00803850	59.283	NR_040025	100505474	LINC01539	61.5663	57.024	43.5265	69.7002	68.6246	38.1236	48.6486	61.9282	65.4186
A_19_P00803864	7.42426	NM_019018	54491	FAM105A	5.45002	3.04187	2.55971	57.8092	4.56379	3.07306	78.8615	4.83829	12.9269
A_19_P00803960	100.536	NR_034075	100499177	THAP9-AS1	102.342	115.614	183.138	137.887	78.6971	124.651	38.8557	134.112	86.3934
A_19_P00803997	46.9663		100506714	NUP50-AS1	23.1445	21.9272	10.778	26.5696	18.3327	41.7573	15.7391	21.6482	15.1703
A_19_P00804020	108.705	NM_001303104	7088	TLE1	216.923	201.683	179.292	166.008	141.561	311.76	98.3821	168.534	158.982
A_19_P00804049	63.3845	NR_038889	401320	LOC401320	69.4055	77.5466	83.0461	148.031	114.286	14.7612	54.4216	70.8808	16.4093
A_19_P00804070	3.31007				3.74118	2.57023	5.49831	2.50311	2.59505	2.49412	7.55288	2.64566	3.11085
A_19_P00804072	317.295	NM_001256071	57674	RNF213	223.796	245.247	108.134	177.439	158.795	93.9914	143.838	106.59	46.8881
A_19_P00804093	286.135	NM_173463	91050	CCDC149	221.753	193.099	112.356	273.796	213.266	156.509	122.609	222.31	158.486
A_19_P00804120	7.29517				4.33269	2.4596	5.67259	2.76487	7.01326	4.7601	3.05142	4.23439	2.98279
A_19_P00804212	1338.85	NM_015700	27247	NFU1	1419.74	1241.79	724.891	1541.63	1254.45	427.898	1044.04	1422.38	1696.57
A_19_P00804359	3.87248	NR_120542	101928292	LINC01488	5.92297	17.2719	2.5978	5.60785	10.6173	3.22576	3.18958	3.283	3.93632
A_19_P00804417	127.3				64.7567	78.5369	31.576	62.4214	38.4532	58.6233	95.0368	38.9522	83.374
A_19_P00804489	30.146			lnc-SNURF-1	59.2952	60.5519	95.8032	44.5827	77.1319	11.9815	60.3053	57.8091	58.1435
A_19_P00804723	20.3964	NM_001142285	6229	RPS24	14.2276	23.6273	21.5275	20.4245	15.6546	96.1489	14.6485	13.596	10.4493
A_19_P00804740	31.1241	NR_027696	202020	TAPT1-AS1	26.4853	24.674	18.2982	22.1686	31.2514	8.1317	11.0526	19.086	13.0777
A_19_P00804777	470.432		148189	LINC00662	610.186	656.775	838.054	815.977	407.618	260.61	238.916	509.541	437.748
A_19_P00804859	51.7926	NR_029635	407006	MIR221	31.0141	10.7973	8.8919	75.3578	38.3153	29.7308	32.5245	12.6116	63.7289
A_19_P00804922	18.4597			lnc-OSTC-2	11.5741	14.5498	17.4648	17.1607	19.507	10.7698	10.6779	13.078	20.7099
A_19_P00804924	2.72777				2.32937	2.67194	2.32775	2.57367	2.30262	2.60699	2.7639	2.69992	3.16154
A_19_P00804950	89.965			lnc-AC114947.1.1-2	89.8325	103.627	45.7479	93.3488	52.0059	12.6345	46.1601	75.5204	53.2489
A_19_P00804979	8.77726	XM_006718397	9866	TRIM66	10.8745	2.95238	13.2416	12.4194	9.00677	8.62534	9.35543	2.94882	4.72946
A_19_P00805076	47.5208	XR_424361	102724030	LOC102724030	33.079	31.1958	20.4321	28.1235	38.681	28.4276	31.2732	31.8651	31.0658
A_19_P00805218	8.49474		400456	LINC01197	423.072	443.527	165.17	9.95887	264.493	2.27521	22.7868	333.291	3.08221
A_19_P00805263	2.81556				2.44076	2.84351	2.45223	4.58501	2.46447	2.75945	2.87958	3.85352	3.35661
A_19_P00805273	526.951	NM_005805	10213	PSMD14	641.079	407.021	244.059	661.517	775.638	153.386	310.516	849.11	1330.79
A_19_P00805291	12075				18877	18311.6	14088.3	17821.1	17222.5	13700.8	8001.54	16841.7	16145.3
A_19_P00805339	27.3581		149351	LOC149351	28.7604	6.78709	8.13003	10.1588	11.1486	6.12241	2.88864	10.7294	3.59131
A_19_P00805433	3.10479	NR_125964	101928751	LOC101928751	2.62559	3.0499	2.53313	2.94361	2.6538	2.88661	3.25848	3.20667	3.86264
A_19_P00805452	34.2024			XLOC_l2_010558	43.1699	46.7103	29.5496	83.7154	104.062	127.627	8.09576	24.6943	20.3691
A_19_P00805523	53.4361	NR_039989	100505738	MIR4458HG	42.4993	45.2029	60.6132	32.2934	34.4994	18.9307	14.088	25.01	25.0359
A_19_P00805548	1266.9	NM_004329	657	BMPR1A	1522.49	1280.51	933.446	1199.76	1167.31	517.527	609.298	1198	1307.53
A_19_P00805593	3.61593			lnc-GPR26-4	3.23389	4.03124	2.22201	2.97275	3.59542	6.77379	2.80167	2.92811	5.77355
A_19_P00805651	2565.22				2512.98	2577.83	2424.63	2738.63	2182.5	1994.79	2137.15	2677.89	2847.34
A_19_P00805679	119.953	NR_037167	730102	LOC730102	131.114	136.761	110.484	157.765	135.947	71.3863	85.4589	146.781	134.539
A_19_P00805748	5.47299				2.83262	3.21017	5.79694	3.04565	2.77356	2.9979	3.35914	3.28332	3.89618
A_19_P00805812	20.6691			lnc-UQCRFS1-9	34.5812	31.6958	89.179	40.8871	16.5525	7.34748	68.7729	22.4393	45.4554
A_19_P00805840	444.032	NR_026777	100129482	ZNF37BP	467.642	489.143	402.16	473.666	378.539	96.5241	249.241	401.886	309.075
A_19_P00805950	260.25	NR_125960	101928673	LOC101928673	346.476	289.441	243.808	314.44	301.578	521.724	340.309	322.686	273.18
A_19_P00805954	113.519	NR_126016	100129461	LOC100129461	69.4446	55.6243	21.2309	67.2693	60.0675	8.59499	56.1249	51.645	70.2005
A_19_P00806071	2.87184		101927533	LOC101927533	2.46614	2.82142	4.74311	2.7192	2.43209	2.64169	3.01348	2.91148	4.11432
A_19_P00806158	2849.94				5399.74	4950.86	4215.18	4913.99	4950.29	2307.97	1831.88	6597.19	4568.04
A_19_P00806193	4.73609			lnc-IL6-3	21.5691	10.1191	34.9807	4.38519	32.7966	2.42363	2.76917	47.3545	8.55455
A_19_P00806320	2210.63	NM_152862	10109	ARPC2	2683.72	2226.48	1479.3	2759.41	2700.06	1319.56	1511.46	3130.05	3603.15
A_19_P00806441	3.3079			lnc-ANKRD10-4	2.81991	3.20521	2.65921	3.07199	3.55963	3.02199	3.40996	3.2919	3.8253
A_19_P00806450	7.93557			XLOC_l2_003234	13.8931	18.092	6.96111	13.079	12.9047	7.4198	8.45271	4.8473	12.8123
A_19_P00806473	53.9478				67.2205	48.9912	172.612	34.4781	52.645	36.0103	40.4159	45.1124	93.6614
A_19_P00806486	3.01098			XLOC_l2_009140	3.40275	2.99158	2.5775	2.85817	2.59044	2.98012	3.08339	2.97715	3.5357
A_19_P00806499	14.5696	NR_045180	100507135	SPG20-AS1	17.1404	14.1866	15.8814	8.85272	11.3808	7.09095	8.08561	10.867	6.19078
A_19_P00806593	9.95533			lnc-MAPK13-1	14.0005	13.2036	9.5028	26.472	48.9516	34.3311	5.27804	15.9209	3.82035
A_19_P00806702	2.81325			lnc-RLIM-3	2.42888	2.72174	2.34339	3.82203	3.52052	2.51178	2.90954	2.81466	3.27603
A_19_P00806707	35.1656			XLOC_l2_014579	55.1041	48.4408	15.8179	24.7596	47.1815	8.58481	28.2848	59.1041	31.5419
A_19_P00806882	8188.29				9903.12	8120.77	3995.99	9892.53	9929.73	3999.32	5240.61	10302.8	12450.9
A_19_P00806883	2.67585				2.31866	2.62533	2.23504	2.54267	2.20744	2.41234	2.79064	2.71926	3.18801
A_19_P00806911	381.12		11165	NUDT3	698.915	636.586	360.435	917.586	510.575	228.606	290.834	561.824	364.524
A_19_P00806930	111.449			XLOC_l2_003627	53.6274	50.2911	23.1777	16.5761	16.2413	3.11394	3.21193	15.5478	52.6504
A_19_P00807046	636.107			lnc-ST3GAL1-1	584.154	551.509	444.021	831.217	535.681	439.051	348.715	537.705	604.769
A_19_P00807053	10.5585	XR_245779	100506411	LOC100506411	271.887	262.008	215.789	34.4507	291.341	25.8088	37.2636	172.763	586.776
A_19_P00807328	12.6152	XR_424249	102724209	LOC102724209	21.3729	15.2126	6.70503	25.6629	20.1025	15.266	16.8184	10.8452	16.8196
A_19_P00807336	6881.56	NM_021129	5464	PPA1	7223.62	8030.53	4255.44	7108.47	6348	2379.25	3657.15	5867.67	9696.46
A_19_P00807384	341.721	NR_110687	101927151	LOC101927151	319.883	241.652	174.171	254.389	172.672	64.9172	222.855	281.938	362.742
A_19_P00807411	35.3952	NM_001113561	285671	RNF180	63.7632	67.2716	67.5147	3.92602	57.7531	2.25747	5.37173	41.9351	69.8565
A_19_P00807468	7.07234			lnc-HIST1H1A-1	9.55762	10.724	6.506	10.52	9.26215	4.28072	14.9244	6.73007	4.09555
A_19_P00807507	6.77815			lnc-MRGPRF-4	13.3624	15.973	10.5023	12.4737	18.3428	9.52031	11.8682	14.6913	13.3623
A_19_P00807545	22.2669				51.2387	58.8678	41.5886	19.4812	31.151	31.4329	7.97457	20.8849	6.17538
A_19_P00807614	2.81914			lnc-WDR7-8	8.82681	4.30775	2.40535	3.87904	5.9258	5.16366	2.85859	2.786	3.26982
A_19_P00807643	45.1313	NR_027252	285154	CYP1B1-AS1	58.1952	91.841	91.636	2.55168	35.882	3.18736	60.0499	30.7383	17.5306
A_19_P00807670	105.625	NR_038263	144481	SOCS2-AS1	33.8769	30.8026	22.2141	78.9313	42.239	357.45	24.0621	30.0155	39.4789
A_19_P00807748	105.172	XR_433765	102725166	LOC102725166	94.5889	91.3919	92.2427	131.968	87.5946	38.1392	69.6742	78.001	44.7683
A_19_P00807752	15.5535	XM_005268309	23263	MCF2L	5.17203	2.98137	2.57108	2.84561	2.58609	2.96401	3.06282	2.96712	3.51915
A_19_P00807783	6.39222				5.60731	2.5962	2.21191	3.48931	2.22037	3.46052	2.71128	2.75916	3.35528
A_19_P00807869	15.4132			XLOC_l2_009886	12.9842	10.5593	6.79349	4.84521	14.8297	9.14844	7.07929	8.52551	14.5861
A_19_P00808033	52.3929	NM_003162	6801	STRN	69.989	69.9774	76.456	74.5587	84.2111	25.1281	22.1193	99.2368	86.1638
A_19_P00808044	7.36397	NR_040109	100505495	PCAT19	2.86278	2.88361	2.43974	2.8435	2.58051	2.92747	2.97994	3.00271	3.57629
A_19_P00808072	489.294			lnc-RTL1-2	462.322	440.099	547.257	442.856	388.321	373.497	466.153	515.688	561.318
A_19_P00808088	11.6562	NR_033378	100288428	LMCD1-AS1	10.4605	9.30786	9.40232	23.4163	20.0289	20.114	3.2275	16.4409	14.2211
A_19_P00808120	146.126	NM_001145191	285550	FAM200B	275.056	373.92	285.354	154.651	200.425	106.823	164.053	221.005	279.091
A_19_P00808208	210.782	NM_001127370	55536	CDCA7L	158.954	156.493	91.1701	294.241	177.538	148.373	41.5611	223.514	167.72
A_19_P00808285	2.56242	NR_038295	100507194	LOC100507194	2.2312	2.51593	2.16874	2.44341	2.08945	2.83152	2.65876	2.60984	3.06503
A_19_P00808320	11281.5			lnc-PPA2-1	10212.4	10470.5	6845.34	11895.7	8780.43	6858.8	6137.52	10648.8	12709.8
A_19_P00808348	430.081		101927151	LOC101927151	463.082	344.258	260.841	370.356	246.743	82.7511	334.311	421.623	506.716
A_19_P00808382	7.57299	NR_038883	100506334	LINC00649	11.0068	22.128	36.8779	8.4739	7.63732	2.9357	5.20682	16.3687	13.0431
A_19_P00808384	2.78635			lnc-TNFAIP3-1	2.4108	2.79597	2.42066	2.66159	2.41665	2.70381	2.84289	2.79488	3.30527
A_19_P00808453	16181	NM_004255	9377	COX5A	17201.6	14972.2	9253.5	20167	15720.7	9471.63	12127.2	18265.7	20307.5
A_19_P00808461	622.688	NM_001007094	7587	ZNF37A	802.251	798.949	669.864	577.781	755.453	74.5237	362.451	701.786	444.507
A_19_P00808586	197.032	NR_033931	152742	LINC01085	2.4725	2.85163	2.43353	613.184	2.51825	2.89004	68.4322	2.88727	3.40477
A_19_P00808588	74.8584	NR_003133	400759	GBP1P1	3.80907	18.8691	7.55482	3.00075	2.73836	2.94337	3.32611	3.92665	3.91952
A_19_P00808668	4376.69	NM_025222	80335	WDR82	5537.76	4894.67	3569.89	4976.9	4745.85	1350.34	2003.75	5391.69	4315.98
A_19_P00808726	2.76732				2.39108	2.68979	2.30369	2.60576	2.27466	2.47893	2.87226	2.78294	3.24465
A_19_P00808758	14319.3				16567.8	13218.6	10773.2	18098.5	16353.2	8244.75	10666.1	19695.6	21298.6
A_19_P00808774	89.8457	NR_026857	440465	BAIAP2-AS1	137.041	119.722	110.359	118.273	80.1298	35.2291	59.9454	113.747	62.5479
A_19_P00808794	35.186			XLOC_l2_008221	16.6782	33.821	24.7804	8.17319	10.6523	17.1582	13.9385	9.23692	8.59824
A_19_P00808834	33.7578	NR_110792	101927921	LINC01478	39.273	39.4019	42.7989	46.6027	34.6797	33.5633	30.9478	39.7377	33.6067
A_19_P00808846	52.5137				52.2698	84.0892	21.789	65.8109	16.5662	2.47996	4.39072	41.8274	3.1057
A_19_P00808883	33.5165			Q7Z2X8	36.4618	45.9862	18.0279	20.982	22.7839	2.34889	23.5234	22.4755	11.0543
A_19_P00808923	58505.4				57528.3	63376.3	19477.5	61199.4	55299.6	59941	35472.5	52162	47559.4
A_19_P00809029	102.609	NM_001195087	87769	GGACT	84.3578	76.6805	33.4725	31.9922	74.5627	2.78973	21.8454	44.9035	43.5068
A_19_P00809030	2.85385	NR_110250	101929378	LOC101929378	9.22329	8.6355	3.53661	3.90125	5.21269	4.02533	2.94779	2.93971	3.4865
A_19_P00809076	213.463	NR_034172	644246	KANSL1-AS1	188.904	200.461	106.778	182.903	184.837	86.8612	112.095	204.644	188.018
A_19_P00809119	593.123	NR_015410	401237	CASC15	640.774	474.944	1661.7	270.713	602.783	766.944	5906.36	411.223	505.832
A_19_P00809139	96.0791	XR_242401	101929709	LOC101929709	112.421	85.6091	45.9377	44.3799	104.792	31.0528	82.9498	100.787	80.8673
A_19_P00809168	2.71882			lnc-BRI3BP-2	2.39719	2.77019	2.39821	2.61804	2.42971	2.58524	2.80526	2.77131	3.30678
A_19_P00809335	2.71241		254778	C8orf46	2.34829	2.68318	2.30512	9.71711	2.34684	3.29273	2.77949	2.74896	3.2336
A_19_P00809368	2.57596	NR_110028	101929623	LINC01215	3.19699	3.83608	2.1705	4.26769	2.1227	2.33021	2.68837	3.42175	3.11988
A_19_P00809372	97.6761			XLOC_l2_008203	94.0201	105.891	67.4776	116.884	49.0405	13.6986	30.9436	77.2212	40.6554
A_19_P00809382	15.0264	NM_015048	23067	SETD1B	14.4462	9.35316	18.3113	15.0826	14.32	10.9167	6.70204	16.272	11.8881
A_19_P00809417	180.846		80063	ATF7IP2	335.383	300.821	520.365	202.566	341.469	67.572	88.4946	692.089	227.647
A_19_P00809423	18.9413	NR_047020	100874167	LINC00423	22.4035	28.1331	24.5832	20.6153	37.3645	15.9195	13.6924	23.3254	21.2377
A_19_P00809455	30.7718			lnc-HES1-3	30.6042	26.7765	18.4914	28.7415	24.0897	19.2111	22.4871	28.7198	27.67
A_19_P00809558	9123.53	NM_001294145	6741	SSB	9017.9	8887.37	5863.78	9166.57	8020.14	3349.69	5399.87	9120.49	10417.6
A_19_P00809682	24386.8			lnc-FAM105B-1	18797.4	19474.1	12149.2	22230.9	16527.5	13033	11654.4	20174.8	23286.2
A_19_P00809747	2.65075	NR_037902	100507537	LOC100507537	2.28212	2.58441	2.27396	2.49246	2.17776	2.42561	2.68895	2.63034	3.08188
A_19_P00809886	46.5594				57.7458	55.2715	54.1384	39.7087	56.0575	18.2629	28.0736	56.6814	35.5463
A_19_P00809894	12.7062	NR_040081	100506804	LOC100506804	8.28242	9.23311	5.36544	8.45321	11.0774	2.49933	3.57431	11.7873	15.9014
A_19_P00809895	10.7083	NR_120317	100996492	LINC01314	2.59939	3.03638	2.50073	2.92458	4.76914	2.90027	3.23454	3.1687	3.81679
A_19_P00809902	682.258	NR_103858	100506380	LINC01006	656.096	567.912	600.257	747.123	651.692	474.766	859.609	717.347	834.646
A_19_P00809915	3.32918			lnc-C8orf45-1	2.83783	3.21171	2.67499	3.08838	2.85981	3.05313	3.43523	3.30827	3.83236
A_19_P00809992	281.762	NM_001276722	119710	C11orf74	325.529	288.981	184.012	347.519	323.956	103.814	86.7683	266.599	273.089
A_19_P00810009	30.0615			lnc-SNURF-1	92.1818	79.5851	145.219	55.671	90.849	15.8543	99.2508	61.8095	87.6924
A_19_P00810045	398.93	NM_170607	6945	MLX	428.162	336.195	237.518	446.821	427.649	244.205	216.668	450.207	624.373
A_19_P00810085	42.4895		646324	LINC00607	85.3715	63.9528	115.532	33.6651	49.1903	3.95998	69.5536	58.3843	44.2648
A_19_P00810205	798.928				783.066	616.507	176.14	961.005	991.577	223.513	161.586	1188.36	1303.13
A_19_P00810227	33.4023			lnc-C14orf118-1	31.3733	28.9568	10.4565	26.8178	28.4726	2.31051	30.1146	26.1869	32.5495
A_19_P00810229	2.92655			lnc-TYW5-2	2.47943	2.8858	2.3841	2.79974	4.6544	2.77454	3.09468	3.04376	3.6573
A_19_P00810274	3.4132	NR_110390	101928201	LOC101928201	3.74228	3.29325	2.81095	3.16731	5.24127	3.12715	3.50165	3.40645	3.96869
A_19_P00810361	967.443				910.855	682.423	445.03	1031.77	1034.97	246.732	266.178	1197.21	1264.52
A_19_P00810474	442.28		23152	CIC	568.535	625.611	617.71	541.934	592.698	534.712	360.757	493.616	387.8
A_19_P00810491	92.5323				16.8991	66.3418	24.0619	7.21258	34.8367	2.9577	4.34501	13.1589	7.47867
A_19_P00810523	2865.64	NM_174889	91942	NDUFAF2	2346.86	1597.59	973.466	3586.8	1891.73	1365.75	1797.71	2158.25	3579.99
A_19_P00810529	14.7674	NR_027267	114036	LINC00310	9.35409	7.01168	8.39493	24.5626	7.95276	2.33382	5.85452	13.4527	4.1694
A_19_P00810748	88.7821	NR_026999	349114	LINC00265	82.1167	70.9773	57.799	76.5528	82.9404	58.5185	63.34	63.7996	64.352
A_19_P00810751	10.0993			lnc-GBP5-2	17.1085	8.17749	2.48855	24.8511	19.6805	9.84642	5.40148	13.1624	14.666
A_19_P00810806	95.6667	NR_104064	101929212	SMIM2-AS1	57.345	59.7362	50.0309	54.4375	81.1194	44.509	44.9679	50.9194	40.7177
A_19_P00810894	35.0196		286023	FLJ40288	32.6636	32.3325	35.4455	35.995	38.9494	33.4327	30.4709	34.7918	24.9945
A_19_P00810899	167.334	NR_027058	654434	SNHG20	169.098	146.2	116.656	138.521	72.709	74.0414	115.02	158.765	144.883
A_19_P00810982	104.553			lnc-MACROD1-1	111.464	103.012	72.67	87.1661	98.2796	77.8162	47.1156	83.0409	36.4637
A_19_P00810988	19.2832			XLOC_l2_003856	21.0905	27.0194	18.4158	13.6663	20.1042	11.7245	10.6746	21.8341	17.6614
A_19_P00811038	15.1217				8.09644	2.97169	5.87109	24.7964	10.783	2.9802	5.97485	6.41312	15.9531
A_19_P00811048	72.5529	NR_024284	220930	ZEB1-AS1	87.7907	64.9344	45.1702	156.662	73.375	82.4476	44.2405	74.1547	77.2751
A_19_P00811178	172.647	NR_024607	84848	MIR503HG	170.294	114.522	40.9645	448.36	65.3997	14.7775	144.093	124.21	34.9349
A_19_P00811196	714.692	NR_038361	100505854	APTR	699.832	549.195	594.76	881.165	560.276	997.78	437.904	636.521	565.567
A_19_P00811216	2.65671			XLOC_l2_006673	2.28845	2.61178	2.26333	2.70565	2.25377	2.55291	2.70927	2.66812	3.44767
A_19_P00811234	582.577				774.944	836.163	476.693	1003.59	688.977	412.633	381.195	656.643	437.222
A_19_P00811264	144.04			lnc-TSHZ1-1	139.106	101.115	88.9144	83.6994	106.842	82.9162	52.4696	117.541	76.4885
A_19_P00811284	250.885	NM_002482	4678	NASP	324.404	332.786	131.003	247.915	443.62	52.0691	53.0805	313.914	253.175
A_19_P00811348	25.5118			lnc-SNURF-1	51.472	54.2417	70.9708	40.8295	66.6317	6.29081	44.8483	45.3345	75.5778
A_19_P00811430	8.97002			lnc-SNURF-1	30.9152	26.2624	58.9367	19.8215	25.6074	4.99697	35.1327	16.4836	9.5937
A_19_P00811440	94.3502			lnc-KLF7-1	54.4102	74.0744	29.3082	51.4502	31.3371	19.6194	21.9245	45.8163	16.0737
A_19_P00811613	16.3718	XR_428438	101930048	LOC101930048	37.0431	75.7983	74.4198	3.18096	2.90852	3.13341	3.50697	3.42445	3.98902
A_19_P00811706	52.4866	NM_005578	4026	LPP	105.879	117.094	175.983	116.687	76.5268	88.4435	45.562	87.9058	52.7133
A_19_P00811717	195.281	XM_005250224	222256	CDHR3	67.4282	109.754	33.6146	96.0692	37.9046	26.4601	45.9146	28.0786	18.7136
A_19_P00811812	56.6999	NM_201274	23164	MPRIP	120.206	110.776	62.3957	69.3503	87.0598	22.1202	29.8421	100.897	96.1754
A_19_P00811828	2.47509	NM_001159293	100129842	ZNF737	2.17197	2.45426	2.11426	4.53812	2.03248	2.24436	2.57185	2.55678	3.03084
A_19_P00811843	75.7938	NM_001142685	9743	ARHGAP32	104.001	107.83	102.38	89.6576	138.59	55.1951	49.5273	104.741	82.5001
A_19_P00811924	2.91261			lnc-GXYLT1-2	2.48222	2.89014	2.3715	2.77724	2.50962	2.74107	3.06785	2.98088	3.54903
A_19_P00811940	88.9865			lnc-SLC35A5-1	113.088	200.612	111.76	44.3255	63.6606	56.0091	60.0272	246.721	70.097
A_19_P00812033	14918.7				10688.3	10299.1	9261.67	8641.56	7909.27	9870.39	14604.5	14675.8	13493.7
A_19_P00812050	26.8384			lnc-TBC1D19-3	49.637	44.2768	46.0955	110.429	50.3959	11.2109	24.8483	44.2222	29.9861
A_19_P00812135	75.9161	NR_026874	100130417	LOC100130417	129.446	240.938	69.9298	33.7983	164.221	27.3599	35.2378	35.1947	69.667
A_19_P00812190	349.188			XLOC_l2_000297	11.425	22.6607	28.3805	2.47927	41.593	9.01727	19.5029	53.3358	3.06589
A_19_P00812250	3047.96	NM_005359	4089	SMAD4	4292.56	5296.65	3703.39	5883.75	3281.26	2054.36	1353.95	3637.11	2862.65
A_19_P00812257	31.1222	NR_034128	440900	LINC01191	25.9108	30.9871	29.0352	23.6042	34.5262	32.3028	18.6729	21.3517	21.4367
A_19_P00812310	13.862			lnc-ITSN1-2	15.8478	19.8714	15.122	31.7282	14.6934	3.01283	3.34685	21.7717	17.4475
A_19_P00812340	43365.3	NM_000146	2512	FTL	18991.4	19347.4	12036.1	29077.2	17363.2	44156.8	20029	14473.7	13750.9
A_19_P00812349	125.062	NM_001023563	390980	ZNF805	139.535	157.189	120.455	207.811	133.406	224.645	61.0352	118.947	140.917
A_19_P00812554	35.7052	NR_034160	100499227	USP2-AS1	74.8219	59.7445	30.0567	71.6769	101.549	13.8565	57.4561	84.0231	77.4956
A_19_P00812582	112.262	NR_110492	55000	TUG1	118.461	112.506	56.9057	98.5843	112.534	15.5275	47.9821	108.324	112.517
A_19_P00812587	23038.4	NM_000969	6125	RPL5	32372.9	32581.6	24014.2	32714.1	30188.5	23821.9	14312.6	30595	28704.9
A_19_P00812627	3.25538			XLOC_l2_012335	2.7744	3.14996	2.61366	3.02946	2.80262	4.28465	3.38084	3.24268	3.75798
A_19_P00812701	24.6941				35.0099	23.3217	10.0564	23.5271	39.4096	8.37459	2.84192	27.26	63.6572
A_19_P00812715	44.9182			XLOC_l2_010118	53.6892	46.6732	36.4214	25.5861	23.61	13.1771	9.59391	36.6333	19.907
A_19_P00812723	23.5595			lnc-ZADH2-1	27.389	31.635	20.2448	28.8133	24.9918	17.1711	10.5783	20.6268	18.6042
A_19_P00812911	502.738	NR_038842	728431	LINC01137	527.662	405.476	360.331	811.666	611.754	429.789	254.598	614.755	849.157
A_19_P00812944	4.27079			XLOC_l2_001408	2.42534	5.2207	2.38657	5.20318	2.28964	2.50512	2.85979	4.15939	3.26824
A_19_P00813077	246.443	NM_001145710	375190	FAM228B	174.646	194.615	167.964	247.825	162.624	95.4456	98.8932	189.44	124.304
A_19_P00813085	42.6029			lnc-SNURF-1	147.485	163.633	218.154	114.627	129.397	7.72499	95.7423	119.692	91.9353
A_19_P00813087	9.26414	NR_037883	100506421	LINC01158	11.195	43.1069	11.7662	9.07024	8.9042	6.44928	10.9812	17.3969	3.82077
A_19_P00813124	22.6942			XLOC_l2_010511	33.564	28.6724	63.751	25.5416	37.7112	15.5226	9.10288	42.4223	8.55659
A_19_P00813192	18.5605		643733	LOC643733	70.9083	124.697	123.728	8.06188	14.1201	36.7414	20.9886	81.7814	10.8661
A_19_P00813347	247.129	NM_002268	3840	KPNA4	225.105	235.1	168.532	295.707	222.378	91.4139	193.165	356.437	491.504
A_19_P00813352	45.1292			lnc-DYM-1	53.9192	53.6788	46.7454	45.4607	56.4956	44.8854	29.663	52.6671	59.3548
A_19_P00813436	11.1089	NR_039984	729506	LOC729506	3.7121	10.2967	2.2675	6.22497	4.67547	5.62607	2.85342	6.97175	3.24832
A_19_P00813482	25.9646	NR_026905	147081	CRHR1-IT1	71.2121	71.861	152.921	85.9706	51.7057	128.535	25.0481	53.4444	60.2399
A_19_P00813544	2.62203	NR_046094	283587	LINC01146	4.18783	2.61655	2.19487	2.55802	2.23572	2.49251	2.7652	2.76443	3.35618
A_19_P00813554	56.4049	NR_027123	100129075	KTN1-AS1	115.224	98.3216	45.5401	102.489	77.5068	39.1787	55.1837	89.9599	65.5406
A_19_P00813593	107.008	NR_040001	375295	LINC01116	2030.49	1725.38	661.528	153.29	1635.43	10.4912	125.58	1764.73	400.658
A_21_P0000001	9.05638	NM_001004685	135948	OR2F2	2.59415	4.22294	2.95039	7.96862	5.61494	2.87809	3.22863	8.94322	11.1877
A_21_P0000002	4.81515	NM_001039844	414149	ACBD7	19.0013	7.97823	4.02135	19.2341	9.54892	6.92124	2.61946	46.1172	3.02197
A_21_P0000004	444.851	NM_001099791	90196	SYS1	998.833	846.064	525.386	668.176	527.845	300.113	375.854	681.72	1037.91
A_21_P0000005	10.7008	NM_001105565	219537	SMTNL1	11.7453	3.34404	4.92734	10.218	6.77345	8.39043	3.94042	6.52253	4.13138
A_21_P0000007	8.31751	NM_001145641	100170229	SRRM5	18.475	19.2904	13.5559	17.0534	15.0025	4.82265	4.68932	14.4423	3.76103
A_21_P0000008	2.89588	NM_001145668	399697	CTXN2	2.511	2.93587	2.52485	2.78684	2.55167	2.87222	2.97047	2.9203	3.4669
A_21_P0000009	2.72716	NM_001145729	160492	LMNTD1	2.3592	2.65336	2.27813	3.60696	2.23442	2.43836	2.82933	2.746	3.20404
A_21_P0000010	2.97739	NM_001145777	2289	FKBP5	8.17372	6.15991	2.6081	2.87329	7.97666	2.95127	3.06829	7.77733	3.59111
A_21_P0000011	453.344	NM_001145815	51005	AMDHD2	317.839	267.682	148.372	139.29	293.185	28.3925	210.402	285.819	178.341
A_21_P0000012	3.02102	NM_001145839	9650	MTFR1	2.28564	2.62805	2.20411	3.64664	2.22828	2.46795	2.76549	2.75003	3.32045
A_21_P0000013	294.018	NM_001145951	1678	TIMM8A	308.907	284.673	202.323	349.007	238.656	265.475	211.839	260.264	445.632
A_21_P0000014	20.8877	NM_001146096	22909	FAN1	20.841	14.7806	17.3959	20.6584	9.05682	6.35958	14.5841	9.74709	17.023
A_21_P0000015	462.051	NM_001146106	83666	PARP9	315.671	255.075	120.207	235.307	262.867	38.2088	112.901	145.534	99.4539
A_21_P0000016	2.82676	NM_001146225	140807	KRT72	2.49479	2.93318	2.50472	2.76589	2.54438	2.82536	2.92924	2.91114	3.47556
A_21_P0000017	30.1486	NM_001146227	6224	RPS20	33.1729	36.625	25.3285	41.4266	54.5004	19.7302	25.115	34.736	20.8675
A_21_P0000018	11.052	NM_001146281	6462	SHBG	11.367	10.8377	5.85062	5.69345	5.85669	10.5286	14.8683	24.2351	14.7315
A_21_P0000019	81.0363	NM_001146695	23081	KDM4C	85.445	69.054	113.79	78.7229	102.779	21.3252	42.576	66.2648	98.8277
A_21_P0000020	411.761	NM_001146699	9904	RBM19	376.851	369.145	257.192	419.118	335.329	221.725	256.769	289.936	291.724
A_21_P0000021	53.2071	NM_001159280	161823	ADAL	45.4797	39.9738	24.3144	61.4776	47.4418	6.97182	28.4587	29.5303	56.314
A_21_P0000022	498.871	NM_001159491	25798	BRI3	147.172	139.221	59.2528	100.884	126.051	118.07	69.4513	79.4472	164.03
A_21_P0000023	47.1409	NM_001159749	55781	RIOK2	60.972	42.1921	44.0098	54.9708	49.5542	55.3156	21.9617	52.9925	73.5332
A_21_P0000024	255.323	NM_001160031	2321	FLT1	3.18435	2.60329	2.24293	269.552	2.17955	2.38389	2.7684	2.69493	13.0986
A_21_P0000025	10.9622	NM_001160109	4846	NOS3	7.1655	2.91093	8.03132	11.424	8.64455	5.59093	3.01359	7.08358	4.91034
A_21_P0000026	1171.17	NM_001160115	123207	C15orf40	1280.95	1055.37	638.56	1270.09	1170.08	523.84	606.755	1078.94	1235.02
A_21_P0000028	3.07572	NM_001161444	9047	SH2D2A	2.75645	3.08799	2.60941	3.09657	2.75004	3.11838	3.20574	3.30337	3.95978
A_21_P0000029	50.5473	NM_001161520	10466	COG5	61.0385	49.618	42.6242	83.7666	38.787	222.278	39.6576	35.7889	48.3914
A_21_P0000030	17.7836	NM_001161533	23029	RBM34	16.4211	13.1549	11.8644	16.2242	22.6504	15.7288	10.1943	18.4812	33.2613
A_21_P0000031	2.71813	NM_001161630	390245	KDM4E	2.34343	2.68411	2.34695	2.57016	2.28979	3.7952	2.75994	2.70472	3.18436
A_21_P0000032	67.8012	NM_001161707	84623	KIRREL3	10.7323	5.67082	19.2315	22.7923	20.9603	26.3821	82.4582	14.9254	55.9346
A_21_P0000033	1075.12	NM_001162435	100287718	ANKRD66	939.601	900.208	695.756	927.383	890.385	598.324	599.215	1019.88	1041.58
A_21_P0000034	894.648	NM_004375	1353	COX11	1013.92	979.096	576.324	1130.11	845.105	337.006	767.929	929.917	1007.29
A_21_P0000035	129.083	NM_001162900	221468	TMEM217	265.174	363.047	272.84	93.4183	309.719	35.6754	192.066	276.68	378.906
A_21_P0000036	6.24566	NM_145654	201299	RDM1	2.25192	7.45839	4.00227	6.29761	27.8986	3.84712	2.70782	2.66778	5.60098
A_21_P0000037	81.5235	NM_001163391	9753	ZSCAN12	110.456	102.769	74.1842	81.7879	90.8238	18.5269	20.3938	112.232	82.4446
A_21_P0000038	8.70844	NM_001163561	285051	C2orf61	6.9583	4.25856	3.0963	3.38688	2.56597	2.91348	9.16613	2.98059	3.54559
A_21_P0000039	235.13	NM_001164234	23259	DDHD2	439.946	423.336	330.637	263.802	228.181	230.641	167.701	258.908	230.088
A_21_P0000040	327.868	NM_001164313	9841	ZBTB24	201.871	143.85	172.598	212.61	182.407	132.456	80.398	126.717	411.857
A_21_P0000041	6.81212	NM_001164390	51735	RAPGEF6	5.15981	6.2283	5.4425	2.40456	11.719	2.29635	2.59237	2.54954	2.98411
A_21_P0000042	3.1663	NM_001164399	729665	CCDC175	2.68204	3.14071	2.55755	2.98505	2.76102	2.96286	3.32149	3.21213	3.83327
A_21_P0000043	2.86983	NM_001164435	100288323	KRTAP21-3	2.97946	2.86956	2.42952	2.81488	2.56079	2.91577	2.96632	2.96452	3.51979
A_21_P0000044	5676.84	NM_001164460	256227	STEAP1B	1852.58	1834.01	763.101	2104.2	5326.94	3171.02	2687.34	2227.22	6378.8
A_21_P0000046	20.5439	NM_001164527	7694	ZNF135	2.74751	3.12304	11.2516	14.8521	2.77445	2.97451	16.6582	6.37311	3.72718
A_21_P0000047	12.5236	NM_001164544	27185	DISC1	56.6954	38.1059	63.4791	36.914	17.9876	20.0516	10.1695	29.2664	9.70708
A_21_P0000048	2.5979	NM_001164542	27185	DISC1	2.29951	2.60173	2.21231	2.56368	2.22624	2.48567	2.72251	2.76601	3.36473
A_21_P0000049	4.43795	NM_001164538	27185	DISC1	14.7219	18.073	23.9154	12.1482	10.1797	2.6485	2.9469	7.97017	3.49849
A_21_P0000050	5.70732	NM_001164549	27185	DISC1	13.516	5.94154	21.0334	15.7881	4.82333	2.85351	3.21512	3.2134	3.61613
A_21_P0000051	13.3967	NM_001164551	27185	DISC1	13.9283	14.1119	13.6548	11.883	13.1598	29.197	12.0767	18.9354	9.00963
A_21_P0000052	56.2438	NM_001164554	27185	DISC1	172.463	154.988	232.781	146.445	69.4509	38.6464	28.007	122.942	23.5675
A_21_P0000053	649.969	NM_001164579	730094	C16orf52	681.205	628.454	318.829	1075.75	646.225	248.6	599.043	674.511	796.452
A_21_P0000054	1556.6	NM_001164811	100303755	PET117	2142.74	1811.78	1096.45	2212.63	1575.15	1069.01	783.732	1760.8	2408.26
A_21_P0000055	658.467	NM_001164840	57128	LYRM4	729.754	606.028	248.965	744.845	420.605	860.658	408.483	391.348	564.012
A_21_P0000056	436.693	NM_001165030	440026	TMEM41B	488.022	367.63	347.79	626.26	348.62	559.095	225.974	366.104	436.905
A_21_P0000057	2.97087	NM_001165933	8787	RGS9	6.38446	2.92724	7.4528	2.83592	2.55564	30.712	3.13402	10.8126	3.70432
A_21_P0000059	2.69465	NM_001166004	164668	APOBEC3H	2.40965	2.69954	2.30758	2.67982	2.35663	2.63748	2.79849	2.87311	3.47068
A_21_P0000060	60.0866	NM_001166133	80144	FRAS1	24.7691	30.7591	17.8801	2.62445	2.30854	2.51501	2.89504	4.84637	8.19849
A_21_P0000061	197.742	NM_001301324	10669	CGREF1	239.773	203.721	181.729	217.946	156.889	162.304	126.538	174.944	169.755
A_21_P0000062	2.725	NM_001166242	128977	C22orf39	7.81638	2.66421	2.26847	3.342	2.24957	2.45426	2.83924	4.08697	3.22458
A_21_P0000063	1102.2	NM_001166346	29969	MDFIC	1262.18	827.304	417.611	2146.98	897.727	413.817	388.29	770.286	1251.79
A_21_P0000064	31.5575	NM_006665	10855	HPSE	35.1476	122.242	13.6407	3.37027	81.1145	16.9759	3.14376	43.8794	48.9872
A_21_P0000065	10.9263	NM_001166696	6507	SLC1A3	2.51491	2.86874	2.39203	2.76485	6.48232	11.7876	3.07173	2.95932	3.45338
A_21_P0000066	3.12825	NM_001166703	90736	FAM104B	2.64134	4.80639	2.54618	2.96203	2.68506	2.91751	3.2784	3.21634	3.8784
A_21_P0000067	2.80775	NM_001167579	6569	SLC34A1	3.51828	2.80897	2.38563	2.76816	2.50075	2.82983	2.90272	2.92871	3.48506
A_21_P0000069	1305.2	NM_001167915	79674	VEPH1	757.172	260.952	115.774	443.608	1028.02	23.4522	1202.41	1126.73	1874.71
A_21_P0000070	3.0904	NM_001167931	3556	IL1RAP	2.64072	3.00449	2.49749	2.89384	3.85596	2.84663	3.22758	3.09525	3.59653
A_21_P0000072	6.01242	NM_001168217	151254	ALS2CR11	11.4232	17.6017	17.0979	2.85012	14.4142	2.79633	3.17614	3.19932	10.3936
A_21_P0000073	457.531	NM_001168355	9180	OSMR	404.817	397.188	262.645	433.182	346.218	2599.46	188.58	348.999	670.756
A_21_P0000074	12.3963	NM_001168394	153222	CREBRF	10.3871	13.9851	3.55492	11.3447	2.74583	20.4017	3.18415	3.27407	3.92598
A_21_P0000075	452.316	NM_001168682	100316904	SAP25	869.699	1294.93	656.969	1251.68	1011.09	904.989	259.536	869.874	150.304
A_21_P0000076	15.6577	NM_001170406	983	CDK1	19.8756	7.71914	3.17071	13.0844	26.4494	3.25417	2.83441	25.6733	18.4798
A_21_P0000077	43.1642	NM_001170538	199221	DZIP1L	20.9093	25.1502	29.5205	56.5003	25.8295	24.5795	16.3	18.9336	20.8829
A_21_P0000078	15.2	NM_001170699	84690	SPATA22	4.21365	8.58743	2.20301	2.56338	3.29677	2.75068	2.76576	2.76195	6.25686
A_21_P0000080	160.358	NM_001170781	159091	FAM122C	132.726	111.112	46.1739	108.355	168.716	86.7328	84.7855	129.162	75.3091
A_21_P0000081	384.791	NM_001170797	79752	ZFAND1	402.617	413.415	324.428	702.36	352.629	701.11	254.405	314.018	576.503
A_21_P0000082	2720.04	NM_199188	113251	LARP4	3055.64	2919.93	1559.61	2772.43	2733.65	1740.45	1869.76	3232.2	3679.82
A_21_P0000085	12.675	NM_001171906	131870	NUDT16	27.0217	16.6002	6.67983	29.5078	20.4633	2.33277	6.46575	29.1769	17.9871
A_21_P0000086	45.9141	NM_001172557	2802	GOLGA3	68.2268	86.4349	68.3167	78.0192	58.666	256.551	37.2573	45.5226	42.8808
A_21_P0000087	232.028	NM_001172574	79648	MCPH1	285.33	262.118	179.722	289.627	211.316	171.387	94.1966	238.291	286.624
A_21_P0000088	11.4033	NM_001172658	57732	ZFYVE28	9.57498	12.1684	11.7871	4.82416	14.9568	2.59454	2.66265	12.9624	8.31726
A_21_P0000089	81.5146	NM_001172660	57732	ZFYVE28	68.6072	55.4304	75.132	37.9126	69.1963	7.11568	27.5174	80.1902	60.1275
A_21_P0000090	761.563	NM_001172697	10102	TSFM	600.153	445.349	263.321	559.589	580.432	120.396	223.173	639.587	841.065
A_21_P0000091	64.4644	NM_001172780	151827	LRRC34	16.8827	19.4531	6.11024	60.4736	53.3473	7.60661	32.715	24.8277	61.5977
A_21_P0000092	387.888	NM_001174108	100381270	ZBED6	381.394	336.615	352.165	475.434	415.994	472.133	198.909	335.169	332.033
A_21_P0000093	16.6302	NM_001177599	8801	SUCLG2	11.4885	14.2248	14.2394	22.629	20.6801	13.3346	16.252	11.5428	15.3588
A_21_P0000094	35.0354	NM_001177608	945	CD33	43.8102	37.2573	27.431	40.003	53.5716	16.4853	33.8568	42.2938	48.9408
A_21_P0000095	150.886	NM_001178135	8226	HDHD1	229.276	240.095	129.412	286.799	200.191	31.9293	129.298	208.083	158.131
A_21_P0000096	593.727	NM_019609	56265	CPXM1	935.209	1580.95	498.667	881.159	824.54	163.678	27.4068	557.966	135.496
A_21_P0000097	26.785	NM_001184746	5049	PAFAH1B2	83.4709	122.597	57.2985	66.3027	86.1111	63.851	18.2983	93.0626	64.4365
A_21_P0000098	38.3699	NM_001184904	22900	CARD8	40.932	36.6807	24.2175	41.158	28.5851	10.2395	15.9251	53.5368	51.6772
A_21_P0000100	99283.5	NM_001190452	100462977	MTRNR2L1	103317	102810	100112	104762	100740	103712	100506	104256	101527
A_21_P0000101	105409	NM_001190470	100462981	MTRNR2L2	130855	116434	156074	154605	159712	141734	271421	126873	147553
A_21_P0000102	44652.7	NM_001190470	100462981	MTRNR2L2	59963.5	52268.1	69242.3	74254.6	66945	61518.7	120544	58431.9	69220.4
A_21_P0000103	314.175	NM_001190472	100462983	MTRNR2L3	382.339	406.837	583.124	531.237	593.55	326.975	1412.82	432.744	774.769
A_21_P0000104	3.59738	NM_001190476	100463285	MTRNR2L4	2.55324	2.98959	2.56833	2.83403	2.58998	2.91584	3.0185	2.97052	3.53851
A_21_P0000105	2.95594	NM_001190478	100463289	MTRNR2L5	2.63737	3.96019	2.50652	2.95368	2.662	3.01107	3.0669	3.13428	3.75379
A_21_P0000106	119563	NM_001190487	100463482	MTRNR2L6	134632	127351	142894	141766	132777	121417	168007	125434	143149
A_21_P0000107	557.793	NM_001190489	100288485	MTRNR2L7	832.695	877.587	1279.48	1019.72	1146.44	625.903	2618.83	908.995	1540.76
A_21_P0000108	4596.33	NM_001190702	100463486	MTRNR2L8	6030.29	5561.72	7568.49	6461.97	6442.3	5614.2	11365.8	5729.93	7157.32
A_21_P0000109	2528.5	NM_001190706	100463487	MTRNR2L9	3689.58	3903.1	4790.18	4008.04	3967.38	3672.23	7481.75	3489.29	4716.12
A_21_P0000111	2.49872	NM_001190765	100431172	KLRF2	2.18096	2.45383	2.13486	2.38622	2.02953	2.24211	2.57844	2.54404	2.98906
A_21_P0000112	113.964	NM_001244038	730087	ZNF726	151.362	163.243	175.719	165.335	134.342	66.127	116.92	154.662	123.705
A_21_P0000113	2.83982	NM_001190943	8743	TNFSF10	3.77304	2.84527	2.41359	2.8165	2.54033	3.00134	2.93977	2.98673	3.5667
A_21_P0000114	4.18619	NM_001190956	8749	ADAM18	2.51444	2.84053	2.47969	2.70981	2.40575	2.61784	2.95845	2.8879	3.424
A_21_P0000115	1515.41	NM_001190991	10330	CNPY2	3846.68	2821.37	2027.84	3460.82	3579.46	1226.16	3064.93	3314.22	4294.89
A_21_P0000116	494.403	NM_001193278	4281	MID1	109.278	118.554	187.64	162.183	127.287	127.33	153.679	61.3359	61.187
A_21_P0000117	57.9391	NM_001193281	4281	MID1	9.11013	16.2496	26.774	28.6338	28.479	20.7767	19.5623	17.7694	11.2599
A_21_P0000118	6.19343	NM_001193283	389170	LEKR1	8.91486	3.08731	2.52759	5.23483	2.70466	2.93771	6.11127	3.72247	3.83683
A_21_P0000119	692.354	NM_001193311	79783	SUGCT	614.926	433.505	462.488	1123.69	489.209	503.887	683.678	597.076	526.114
A_21_P0000120	812.638	NM_001194958	100134444	KCNJ18	39.029	75.0768	125.037	2.69625	45.935	332.098	214.633	37.9935	994.104
A_21_P0000121	111.501	NM_001195076	342918	C19orf81	225.898	174.335	99.889	274.644	252.08	277.583	129.637	513.974	443.429
A_21_P0000123	3.09355	NM_001195138	100507096	GIMD1	2.62823	3.03085	2.54221	2.93413	2.61789	2.83404	3.2502	3.21632	3.86738
A_21_P0000124	82.5641	NM_001195216	163486	DENND1B	73.6944	57.8198	43.935	108.583	63.333	25.111	36.9271	49.7232	45.6664
A_21_P0000126	229.702	NM_001195259	100507588	TGFBR3L	32.7465	25.4337	39.1029	182.033	93.3199	172.69	287.58	77.7373	165.679
A_21_P0000127	13.3188	NM_001195267	284297	SSC5D	10.6912	10.2657	8.75513	26.1777	19.018	8.6729	16.868	10.2362	28.7946
A_21_P0000128	2.55505	NM_001195279	100129480	MKRN2OS	2.22372	2.88807	2.16994	2.42777	4.67993	2.27946	2.63968	2.58948	3.03473
A_21_P0000129	996.486	NM_001195430	9201	DCLK1	31.9836	18.8559	96.269	8.86602	76.414	2.40859	17.4157	22.5442	47.0646
A_21_P0000130	194.05	NM_001195541	100289187	GS1-259H13.2	218.011	186.486	184.167	575.129	202.297	990.768	103.223	135.148	91.6766
A_21_P0000131	5030.14	NM_001195563	23261	CAMTA1	5664.65	6286.31	3423	6590.45	6804.19	4373.32	3454.28	6806.26	6045.85
A_21_P0000132	21.143	NM_001195620	90835	C16orf93	49.8402	41.6866	22.053	41.463	45.1434	17.7643	65.5872	71.763	77.7714
A_21_P0000133	18.4341	NM_001195639	116328	C8orf34	2.35033	2.68231	2.25606	3.62062	2.70488	2.48372	2.85121	2.77665	3.26765
A_21_P0000134	2.91922	NM_001197020	203074	PRSS55	2.50958	2.83451	2.39554	9.76178	2.95051	3.68036	3.0406	2.92909	3.40666
A_21_P0000136	2.60863	NM_001197184	2856	GPR33	2.93315	2.53408	2.23036	2.45374	2.11339	2.34101	2.65826	2.60009	3.04092
A_21_P0000137	23.9499	NM_001197224	146227	BEAN1	31.194	41.2763	28.4993	18.7513	37.52	17.776	21.4112	38.6613	16.5482
A_21_P0000138	13.1231	NM_001197238	10385	BTN2A2	17.7307	17.9848	22.1982	19.6807	12.6214	9.99923	6.66366	12.7173	5.17725
A_21_P0000140	399.079	NM_001198683	54741	LEPROT	399.113	379.735	178.398	445.002	315.504	440.743	188.812	394.908	440.83
A_21_P0000141	69.8662	NM_001198844	5936	RBM4	104.071	113.182	103.496	126.743	53.9729	52.6292	86.5346	69.532	61.9333
A_21_P0000142	49.3481	NM_001198952	7844	RNF103	65.647	77.4713	106.62	50.3408	59.7723	68.5717	20.325	56.7035	55.7126
A_21_P0000143	12.2491	NM_001199011	84516	DCTN5	18.9507	16.5513	20.1543	12.9696	6.35956	4.78695	15.1286	5.93088	10.2014
A_21_P0000144	8.25642	NM_001199233	100505478	LOC100505478	9.70368	4.8612	2.48575	4.70009	3.81318	4.44515	5.40426	4.29288	6.83598
A_21_P0000145	184.69	NM_001199691	100527978	TMEM56-RWDD3	172.922	154.31	113.721	164.605	137.118	42.2825	68.8287	156.297	177.78
A_21_P0000146	160.183	NM_001199900	5164	PDK2	195.376	166.546	84.5725	184.528	160.981	77.1796	147.327	213.88	200.924
A_21_P0000147	1692.52	NM_001199919	5238	PGM3	2167.6	1769.31	1465.11	1894.59	2461.85	1513.58	999.075	2212.71	3566.47
A_21_P0000148	6524.15	NM_002493	4712	NDUFB6	8646.72	6763.71	3880.16	8901.79	8062.72	3045.05	4671.67	8332.15	9249.4
A_21_P0000149	133.126	NM_001201335	6936	GCFC2	190.004	157.57	106.187	249.001	166.713	114	83.9458	203.857	224.485
A_21_P0000151	2.52383	NM_080873	140456	ASB11	2.22387	2.51005	2.16926	2.6934	2.13631	2.39168	4.13923	2.61484	3.10016
A_21_P0000152	172.618	NM_001202557	960	CD44	90.8545	48.7008	24.6863	225.439	64.9545	408.241	102.432	82.2786	214.174
A_21_P0000153	646.808	NM_001204265	2908	NR3C1	602.535	731.499	610.87	595.693	1146.57	401.202	428.822	840.088	1080.3
A_21_P0000154	2.92753	NM_001204358	50859	SPOCK3	54.5004	15.2125	2.50231	2.93526	24.722	2.91967	3.11573	33.9237	21.4438
A_21_P0000155	129.441	NM_001204453	5701	PSMC2	194.206	185.704	180.465	211.49	105.436	82.9776	107.946	128.918	163.407
A_21_P0000156	5.42699	NM_001204760	7092	TLL1	5.33077	2.85665	2.45765	2.74608	2.50413	6.20211	2.9539	7.37909	17.1221
A_21_P0000157	779.067	NM_001204818	100293516	ZNF587B	1074.89	957.074	642.508	496.542	996.351	176.038	361.685	753.001	1016.17
A_21_P0000158	517.346	NM_001204827	63929	XPNPEP3	119.294	88.6091	77.2961	100.24	93.4487	13.8932	50.4485	310.668	133.599
A_21_P0000159	3.94385	NM_001204838	374900	ZNF568	3.13313	2.9535	4.22418	6.17706	7.73886	4.3726	3.08946	4.45929	5.58046
A_21_P0000160	2.67973	NM_138461	116211	TM4SF19	2.29136	3.10519	2.20873	2.56519	2.23648	2.47674	2.77507	2.75711	3.32845
A_21_P0000161	241.167	NM_001204911	79650	USB1	263.325	183.597	109.602	139.902	314.088	37.8967	115.089	278.046	537.801
A_21_P0000162	2.67797		280657	SSX6	2.30034	2.66942	2.21112	2.59638	2.30354	2.56283	2.85986	2.82476	3.39813
A_21_P0000163	40.1557	NM_001205252	401934	RNF223	34.5072	45.9916	39.803	31.5356	45.9592	39.6928	25.3378	37.9684	37.5297
A_21_P0000164	23.9393	NM_001205271	100287362	PRSS46	12.468	22.2675	22.7471	13.709	5.37766	12.6446	9.32212	20.5993	9.04048
A_21_P0000165	2.56448	NM_001278577	100507527	THEG5	2.23422	2.52609	2.16655	2.45198	2.10136	2.30682	2.66912	2.62181	3.08644
A_21_P0000166	21.7655	NM_001205281	100506012	PPP5D1	12.2387	17.8828	5.79504	6.58191	4.5177	4.49652	9.5737	3.11118	9.82883
A_21_P0000167	2.71071	NM_001206571	114815	SORCS1	2.33164	2.69536	2.24543	2.62224	2.30791	2.56034	2.84875	2.82408	3.41632
A_21_P0000168	584.852	NM_001206682	11016	ATF7	656.944	497.549	281.849	667.735	813.781	463.546	414.582	722.481	982.065
A_21_P0000169	3.00053	NM_001206790	84000	TMPRSS13	2.60269	3.49728	2.53117	2.80081	2.48877	2.70315	3.08654	2.99017	3.50722
A_21_P0000170	2.53849	NM_001206847	100507341	SMIM18	3.99294	2.54046	2.90224	2.5027	2.15551	2.3994	2.64115	2.68746	3.25322
A_21_P0000171	155.121	NM_001206866	3570	IL6R	3.88455	10.2025	2.6859	61.918	2.74564	66.977	28.1127	3.79415	13.3269
A_21_P0000172	23.0842	NM_001206945	10675	CSPG5	69.777	78.5907	90.3456	57.2721	77.4564	28.211	46.2304	38.9732	33.4726
A_21_P0000173	3035.14	NR_045116	441108	C5orf56	2911.76	3458.01	2140.3	1826.49	1019.56	1861.73	2890.34	1760.6	585.925
A_21_P0000174	8.0549		441108	C5orf56	20.0005	10.8254	4.79416	6.93224	9.25235	11.6267	8.79609	10.1065	4.36359
A_21_P0000176	231.9	NM_001220491	1012	CDH13	644.122	448.188	90.0735	640.131	450.502	123.462	165.545	85.6907	680.411
A_21_P0000177	185.02		100287177	C19orf83	141.523	100.266	81.6559	265.917	90.4465	80.9887	203.34	111.624	125.811
A_21_P0000178	3.0852	NM_001242589	54210	TREM1	2.76442	3.09832	2.61608	3.10612	7.4137	3.13187	3.21353	3.30821	16.2861
A_21_P0000179	15282.5	NM_001242597	10430	TMEM147	11234.8	9834.7	5464.69	13662.6	11424.9	8060.91	11801.5	12329	14954.5
A_21_P0000180	23.3548	NM_001282448	100130348	TMEM262	13.4554	3.06782	7.86786	12.366	9.64122	10.2534	8.27391	8.4006	3.94279
A_21_P0000181	1088.3	NM_001242701	23261	CAMTA1	909.519	1311.49	662.168	1158.39	670.935	784.657	296.827	1393.69	893.749
A_21_P0000182	12.1283	NM_001242740	100507462	LOC100507462	6.83702	279.064	3.26392	4.96114	9.91296	2.40698	5.54906	7.29494	7.32147
A_21_P0000184	12.9469	NM_001242802	388536	ZNF790	15.001	10.5108	11.7939	12.6054	16.4669	2.99294	6.45586	14.3429	17.0812
A_21_P0000185	6.23136	NM_001242804	100505549	LOC100505549	20.2552	23.4491	15.2834	11.709	10.8786	2.83775	4.8347	9.17035	7.73958
A_21_P0000186	48.7356	NR_122038	284385	ZNF561-AS1	126.636	106.169	81.6304	130.81	105.141	17.8159	39.3506	62.3613	47.4337
A_21_P0000187	6.15848	NM_001242885	100287036	LOC100287036	2.49763	4.03607	2.40534	2.78958	8.51034	6.59673	4.53597	2.9449	4.76513
A_21_P0000188	2.62452	NM_001422	2001	ELF5	2.31085	2.61457	2.24578	2.56416	5.22276	2.5559	2.70465	3.44754	6.52148
A_21_P0000189	1260.99	NM_001938	1810	DR1	1190.92	1028.04	659.605	1630.78	1260.34	1384.48	617.001	1177.64	1550.88
A_21_P0000191	3583.23	NM_002782	5675	PSG6	30.8905	18.3336	2.83178	165.94	9.59738	115.132	1042.05	60.1947	129.687
A_21_P0000193	2922.75	NM_006802	10946	SF3A3	3738.54	3351.11	2086.75	3737.39	3548.22	1033.82	1749.1	3802.09	3181.22
A_21_P0000194	4.46859	NM_001270765	51363	CHST15	16.921	13.9542	13.8351	7.17895	15.7763	8.1078	5.32856	17.6083	4.46493
A_21_P0000195	1864.71	NM_017782	54906	FAM208B	1844.4	1540.96	1167.46	1799.38	1785.2	976.889	973.961	1714.07	2331.78
A_21_P0000196	2.95214		55530	SVOP	2.64176	2.96071	2.5074	2.95649	2.6515	2.99272	3.06548	3.14959	3.78031
A_21_P0000197	460.852	NM_021064	8969	HIST1H2AG	574.263	368.253	101.727	625.543	900.561	125.474	97.6146	925.289	412.822
A_21_P0000198	4.63902	NM_022784	64799	IQCH	2.41768	2.74031	2.31605	2.64943	2.33596	2.54111	2.92779	2.8334	3.30912
A_21_P0000199	39.5471	NM_024014	3203	HOXA6	8.50903	6.69786	2.26639	87.9892	6.17396	2.3716	371.207	2.64246	158.626
A_21_P0000200	213.884	NM_024596	79648	MCPH1	232.105	221.461	162.364	271.031	267.765	47.0781	133.038	241.875	221.21
A_21_P0000201	6914.38	NM_032144	84084	RAB6C	8888.3	7837.27	4808.97	5721.96	7195.96	4449.1	4802.9	8251.22	8586.48
A_21_P0000202	17434.1	NM_054013	11282	MGAT4B	18466.5	16312.5	12008.5	12389	15637.6	7674.65	10876.5	17705.6	19647.8
A_21_P0000204	2.69425	NM_181620	337979	KRTAP22-1	3.21161	2.49708	2.13697	2.4274	2.07381	2.28347	2.626	2.59856	3.12258
A_21_P0000205	39.6944	NM_182626	348738	C2orf48	26.33	29.0629	21.4976	22.1788	40.4957	24.2509	16.9948	29.3414	73.1245
A_21_P0000206	115.351	NR_000006	6083	SNORD21	204.794	233.284	267.178	173.575	308.008	378.091	139.047	187.376	195.713
A_21_P0000207	194.543	NM_001267699	6189	RPS3A	226.942	195.52	199.583	197.352	196.145	280.726	107.36	252.651	319.512
A_21_P0000208	171.212	NR_000008	9304	SNORD22	248.053	207.257	305.6	250.61	375.531	444.509	177.065	284.132	303.953
A_21_P0000209	37.8144	NR_000009	26772	SNORD4B	32.182	47.2913	85.161	71.8803	27.2367	74.8489	39.7667	55.0752	42.4587
A_21_P0000210	147.138	NR_000010	26773	SNORD4A	177.123	166.06	171.245	200.872	94.9291	81.5488	108.086	151.234	160.381
A_21_P0000211	1656.21	NR_000011	26778	SNORA70	1897.42	2156.32	2409.12	2078.82	2929.32	1085.44	815.079	2055.22	1758.62
A_21_P0000212	168.648	NR_000012	26780	SNORA68	190.475	217.618	298.375	213.856	188.438	160.13	224.641	169.636	148.431
A_21_P0000213	26.6352	NR_000013	26808	SNORD42B	36.8512	38.2833	49.4407	39.7112	26.5237	37.778	32.3366	38.4903	36.1917
A_21_P0000214	4.3114	NR_000014	26809	SNORD42A	3.52226	4.26872	9.5785	2.45012	2.09855	5.22084	2.63074	2.62822	10.1013
A_21_P0000215	144.361	NR_000015	26811	SNORD55	163.139	166.667	215.291	122.801	173.729	164.192	147.282	166.491	160.773
A_21_P0000216	291.579	NR_000016	26813	SNORD36C	378.882	364.55	408.548	312.756	262.29	246.853	224.624	333.412	411.776
A_21_P0000217	11.9463	NR_000017	26814	SNORD36B	25.2963	27.4998	19.37	21.2978	8.63632	8.86193	11.8917	21.1408	22.2398
A_21_P0000218	129.573	NR_000018	26816	SNORD35A	151.91	180.438	272.551	225.243	248.837	303.517	173.569	193.286	180.36
A_21_P0000219	139	NR_000019	26817	SNORD34	155.96	204.056	254.396	167.742	272.399	213.724	114.749	212.106	176.302
A_21_P0000220	143.052	NR_000020	26818	SNORD33	145.732	150.737	253.571	156.721	158.905	183.726	206.485	179.124	171.898
A_21_P0000221	96.4126	NR_000021	26819	SNORD32A	100.16	126.375	117.657	126.516	160.345	234.466	87.9675	110.902	89.5789
A_21_P0000222	177.679	NR_000024	94161	SNORD46	193.356	195.382	282.293	209.997	165.6	170.838	187.589	196.221	180.02
A_21_P0000223	381.245	NR_000025	114599	SNORD15B	448.22	400.197	711.812	446.611	434.627	363.463	531.732	472.83	498.02
A_21_P0000224	91.5251	NR_000027	116937	SNORD83A	100.957	106.073	165.963	78.3148	83.0694	77.6066	125.447	83.4254	127.069
A_21_P0000225	1121.32	NR_000028	116938	SNORD83B	1070.64	1176.39	2044.03	1068.13	1049.72	874.422	1596.64	1104.81	1303.03
A_21_P0000226	17.8989	NR_001276	319139	SNORD56B	46.5318	39.306	29.7321	17.0002	46.6673	32.1221	17.6122	27.081	24.8884
A_21_P0000227	102.661	NR_001285	84546	SNORD35B	223.935	183.313	204.74	134.766	215.247	265.909	91.1781	156.316	224.01
A_21_P0000228	2.636	NR_001291	338433	SNORD115-1	2.28463	2.62483	2.20167	2.54664	2.21695	2.44406	11.2636	2.7334	3.27533
A_21_P0000229	19.977	NR_001292	338427	SNORD108	60.4195	62.9895	121.395	57.3108	51.6328	10.9036	77.8281	53.7558	22.9276
A_21_P0000230	12.0653	NR_001293	91380	SNORD107	33.283	37.7007	48.2646	20.8509	22.3924	12.2499	29.4684	26.8757	18.6474
A_21_P0000231	34.099	NR_001294	347686	SNORD64	88.3141	67.1252	90.8573	57.0538	83.5481	8.16385	90.3538	83.1135	34.719
A_21_P0000232	18.7755	NR_001289	338429	SNORD109B	58.3978	48.2669	92.9072	40.0426	53.9355	2.47525	49.5615	44.41	28.8453
A_21_P0000233	493.433	NR_001456	94162	SNORD38A	716.531	595.07	758.676	608.937	339.87	981.381	583.883	472.455	725.487
A_21_P0000234	225.488	NR_001457	94163	SNORD38B	280.574	338.504	366.501	343.19	289.654	901.658	156.58	300.096	286.479
A_21_P0000235	309.282	NR_002325	574040	SNORA6	733.217	482.39	356.892	276.507	380.834	148.613	268.647	396.35	366.783
A_21_P0000236	484.535	NR_002326	26784	SNORA64	486.113	460.961	701.619	378.27	638.466	555.017	496.496	549.553	640.013
A_21_P0000237	391.226	NR_002327	574042	SNORA10	634.751	479.531	601.036	493.947	746.319	674.767	540.434	507.921	612.831
A_21_P0000238	1037.39	NR_002433	26765	SNORD12C	722.421	887.658	1227.21	1118.94	2560.72	727.746	527.256	857.501	809.66
A_21_P0000239	40.0257	NR_002434	594837	SNORD101	37.5737	38.2424	31.6555	49.7418	148.551	48.9739	17.7958	41.2862	27.6051
A_21_P0000240	167.681	NR_002435	594838	SNORD100	171.383	179.949	149.332	253.516	645.526	254.115	96.453	249.971	186.494
A_21_P0000241	129.278	NR_002436	594839	SNORA33	171.999	139.131	210.213	141.383	294.452	162.603	110.996	191.009	220.426
A_21_P0000242	89.4627	NR_002437	26795	SNORD54	104.945	98.2802	168.384	84.7188	69.9329	131.727	50.3874	117.209	154.763
A_21_P0000243	205.404	NR_002439	26807	SNORD43	223.684	235.74	264.16	297.58	371.908	206.881	111.427	186.953	168.036
A_21_P0000244	782.397	NR_002440	595097	SNORD16	806.054	782.831	1082.74	794.746	705.787	679.495	818.935	766.279	911.304
A_21_P0000245	25.9444	NR_002441	595098	SNORD18A	44.7244	32.4549	45.3566	45.8449	19.8774	21.8097	31.6465	24.2441	39.1209
A_21_P0000246	53.313	NR_002442	595099	SNORD18B	55.2279	37.0002	45.0347	62.9078	35.3464	69.04	44.6828	36.3381	55.8109
A_21_P0000247	134.321	NR_002443	595100	SNORD18C	165.97	105.659	134.975	116.241	114.615	280.434	113.128	118.629	153.323
A_21_P0000248	32.0156	NR_002444	26782	SNORA66	47.4665	50.7133	76.5994	48.8931	41.2452	35.0174	22.7442	58.4962	78.0436
A_21_P0000249	25.9353	NR_002447	26820	SNORD24	28.1136	43.7906	35.7519	25.3068	28.8118	22.4413	40.9182	23.5324	28.9983
A_21_P0000250	366.477	NR_002448	26815	SNORD36A	530.857	444.666	471.336	420.045	401.38	609.435	289.328	471.14	554.635
A_21_P0000251	197.538	NR_002449	26783	SNORA65	254.344	166.344	282.255	205.182	220.672	144.63	337.561	261.575	418.728
A_21_P0000252	482.169	NR_002450	606500	SNORD68	461.343	534.026	743.647	480.036	548.73	596.886	593.171	525.478	547.613
A_21_P0000253	52.7721	NR_002559	9297	SNORD29	78.9028	69.439	81.2504	62.2615	129.451	109.745	59.831	82.9226	78.9066
A_21_P0000254	68.2454	NR_002560	9298	SNORD31	81.9565	62.956	94.567	95.9703	128.751	101.22	58.565	81.9935	89.5542
A_21_P0000255	56.4417	NR_002561	9299	SNORD30	61.1447	64.4076	72.6263	65.1218	162.774	79.066	46.8737	79.7339	71.0108
A_21_P0000256	30.3178	NR_002562	9300	SNORD28	33.7283	33.0082	40.0136	40.4182	76.1313	53.4391	26.6961	38.2873	38.4393
A_21_P0000257	113.752	NR_002563	9301	SNORD27	171.352	130.645	202.232	149.257	189.626	122.822	136.898	134.832	175.766
A_21_P0000258	1704.96	NR_002564	9302	SNORD26	1927.88	2105.67	2953.62	2312.22	1881.74	1880.87	2202.31	2002.78	1534.34
A_21_P0000259	67.0222	NR_002565	9303	SNORD25	29.7603	37.2063	33.831	42.5671	84.8074	104.224	24.1426	85.5444	64.9003
A_21_P0000260	106.199	NR_002571	26791	SNORD58A	123.601	82.5049	179.144	116.47	81.3332	115.606	143.062	113.941	135.62
A_21_P0000262	1268.39	NR_002575	619499	SNORA27	1493.9	1278.36	2121.62	1429.67	1365.61	1253.19	1808.24	1376.79	1390.44
A_21_P0000263	311.005	NR_002576	619505	SNORA21	656.804	424.973	814.481	488.923	504.907	560.658	1043.55	558.84	577.087
A_21_P0000264	38.7499	NR_002579	619498	SNORD74	57.196	34.6173	69.071	72.6517	103.34	31.9754	71.4888	45.2066	72.0257
A_21_P0000265	58.7924	NR_002580	619562	SNORA45A	66.3176	58.6829	91.9457	57.1923	61.2915	62.9856	71.4798	87.254	91.8712
A_21_P0000266	92.7288	NR_002581	26775	SNORA72	88.3456	72.3503	103.889	112.293	31.3976	123.823	74.6531	86.8451	106.233
A_21_P0000267	10.4575	NR_002583	619564	SNORD72	15.9169	14.2291	20.4579	19.4588	4.16107	10.607	18.2594	18.4741	18.1445
A_21_P0000268	7.6727	NR_002584	26779	SNORA69	16.2396	2.91972	11.4591	3.03705	4.92695	5.61901	6.28192	3.11723	3.44367
A_21_P0000269	33.3122	NR_002585	619565	SNORA52	36.454	51.413	52.1009	34.6435	31.514	61.142	39.9846	34.8152	44.1059
A_21_P0000270	167.31	NR_002586	6043	SNORA63	297.469	196.58	260.322	244.732	280.512	180.938	232.482	230.982	219.773
A_21_P0000271	96.9652	NR_002588	619568	SNORA4	128.143	125.796	169.952	147.993	237.135	161.669	84.5826	127.425	102.604
A_21_P0000272	16.2768	NR_002589	26798	SNORD51	19.6292	35.203	20.9354	19.04	19.5632	65.0005	8.38644	12.9889	13.6561
A_21_P0000273	50.3732	NR_002590	619569	SNORA41	49.5753	48.7101	74.3543	52.4257	48.8061	166.563	42.4957	48.753	63.3133
A_21_P0000274	79.1211	NR_002591	619570	SNORD95	131.937	84.9173	127.539	113.337	93.788	87.9186	114.097	97.9392	106.612
A_21_P0000275	111.512	NR_002592	619571	SNORD96A	162.07	137.57	197.263	122.713	148.688	106.636	229.029	147.446	179.195
A_21_P0000276	242.283	NR_002598	641648	SNORD87	226.297	174.665	170.342	148.073	88.4373	126.379	130.759	140.737	217.968
A_21_P0000277	45.5437	NR_002602	26812	SNORD37	60.4822	50.9725	94.3822	58.9495	73.6087	51.6735	119.323	54.5614	89.9751
A_21_P0000278	587.194	NR_002604	652966	SNORD10	636.869	575.424	1119.61	608.802	650.532	634.229	866.95	602.766	754.472
A_21_P0000279	2.6522	NR_002735	26787	SNORD61	10.4056	6.36743	14.0468	3.78822	8.46195	2.47899	2.7825	5.45002	3.32559
A_21_P0000280	68.9729	NR_002736	26788	SNORD60	211.557	80.6277	152.012	107.507	86.1266	48.0206	136.509	111.838	185.533
A_21_P0000281	8.10825	NR_002737	26789	SNORD59A	17.087	15.4114	21.0378	10.3841	15.966	25.767	8.50747	10.823	7.58449
A_21_P0000282	81.8431	NR_002739	26793	SNORD56	166.733	133.809	98.0468	86.3211	126.123	166.568	73.0578	106.885	108.464
A_21_P0000283	20.0678	NR_002741	26796	SNORD53	16.3204	26.865	29.1141	26.1305	38.971	66.4064	15.6365	34.1526	19.6744
A_21_P0000284	523.65	NR_002742	26797	SNORD52	576.581	572.45	602.747	478.943	469.447	280.656	357.848	564.463	620.461
A_21_P0000285	258.425	NR_002744	26800	SNORD49A	320.765	279.421	266.569	387.463	247.385	171.683	157.663	290.68	325.857
A_21_P0000286	145.913	NR_002745	26801	SNORD48	250.557	212.509	179.934	110.918	117.228	144.368	133.354	240.14	179.627
A_21_P0000287	618.189	NR_002746	26802	SNORD47	906.714	628.585	578.336	697.275	586.837	544.376	394.98	887.941	956.332
A_21_P0000288	80.4249	NR_002748	26804	SNORD45B	85.4527	79.8385	85.2736	98.7567	118.991	57.7603	66.0103	81.957	100.406
A_21_P0000289	53.6498	NR_002749	26805	SNORD45A	70.6067	55.3452	79.9534	91.7289	82.0982	42.2349	56.4071	68.588	82.5421
A_21_P0000290	67.674	NR_002750	26806	SNORD44	65.3536	64.0854	67.8835	87.4696	118.934	46.1017	46.3343	79.3086	60.6624
A_21_P0000291	35.6346	NR_002751	26810	SNORD41	34.6959	29.7033	54.0996	25.2198	28.5102	26.6336	36.0773	46.5758	30.1809
A_21_P0000292	11.3556	NR_002829	440799	P2RX6P	2.84339	3.23827	5.52247	33.5706	2.79088	3.01624	4.51017	3.30539	7.6196
A_21_P0000293	2.77764	NR_002908	6082	SNORD20	2.48576	2.78456	41.4571	2.76906	2.46028	2.76083	2.88243	2.96098	3.56517
A_21_P0000294	66.3828	NR_002910	26776	SNORA71B	76.7262	56.6028	112.579	72.4984	74.1488	64.8404	107.659	79.9921	90.5834
A_21_P0000295	669.676	NR_002912	26781	SNORA67	2658.21	1044.13	1029.42	1076.42	1431.88	632.578	1049.3	1321.69	2223.32
A_21_P0000296	64.3543	NR_002913	26785	SNORD63	60.7955	64.2087	133.519	73.2485	79.5921	262.718	21.4465	61.982	65.8846
A_21_P0000297	47.7313	NR_002914	26786	SNORD62A	74.4384	56.6516	75.8508	61.3849	46.6854	34.0887	46.2228	65.1719	32.5714
A_21_P0000298	107.806	NR_002916	319103	SNORD8	141.487	116.87	172.097	160.571	123.061	96.4575	146.377	115.708	146.254
A_21_P0000299	498.628	NR_002917	641451	SNORA19	551.569	484.657	737.735	473.678	495.62	483.262	623.224	604.431	481.238
A_21_P0000300	482.746	NR_002918	652965	SNORA48	1953.72	980.776	1154.4	724.737	1179.63	580.685	833.468	1067.07	1379.51
A_21_P0000301	86.4296	NR_002919	654319	SNORA5A	185.932	120.629	85.8257	114.175	128.676	52.0667	93.5069	166.198	141.099
A_21_P0000302	693.897	NR_002920	654320	SNORA8	645.362	596.915	418.301	760.891	787.365	2390.31	555.715	729.573	985.171
A_21_P0000303	7.45967	NR_002921	654321	SNORA75	38.4137	20.0129	29.3188	23.4522	26.8774	30.9621	36.0144	23.8085	43.0008
A_21_P0000304	48.8225	NR_002922	654322	SNORA13	119.4	45.6857	42.8068	46.2356	55.4794	24.9107	36.4993	70.5454	100.195
A_21_P0000305	2110.81	NM_024065	79031	PDCL3	2487.96	1877.15	1320.48	1861.59	2112.01	127.447	1016.59	2183.1	3281.5
A_21_P0000306	30.9075	NR_002950	677793	SNORA2A	60.9201	57.2846	65.6373	54.129	51.1489	40.9908	57.0928	67.8671	49.4485
A_21_P0000307	228.285	NR_002951	677794	SNORA2B	874.15	348.964	503.821	366.079	556.627	233.282	394.375	447.187	506.103
A_21_P0000308	202.442	NR_002952	677798	SNORA9	349.913	234.337	267.637	218.515	217	173.732	261.857	300.716	316.481
A_21_P0000309	101.273	NR_002953	677799	SNORA11	149.416	123.586	234.44	174.671	174.81	163.398	312.47	144.782	140.889
A_21_P0000310	373.353	NR_002954	677800	SNORA12	542.828	592.381	700.912	360.328	405.135	157.078	267.405	723.398	486.536
A_21_P0000311	17.0188	NR_002955	677801	SNORA14A	19.0013	24.1362	16.9424	14.6691	8.72405	27.6855	30.5782	8.70084	9.99232
A_21_P0000312	20.02	NR_002956	677802	SNORA14B	23.2775	24.2361	39.076	24.2725	16.7674	37.6433	54.2368	17.8922	16.7672
A_21_P0000313	68.6435	NR_002957	677803	SNORA15	61.454	67.1922	113.321	74.677	63.0788	65.8093	59.6615	74.8289	93.9301
A_21_P0000315	289.978	NR_002959	677805	SNORA18	400.486	311.35	278.418	418.269	369.866	700.439	341.317	373.088	590.555
A_21_P0000316	37.441	NR_002960	677806	SNORA20	93.702	61.3543	95.7505	76.7801	43.5329	133.349	38.0002	40.6497	50.584
A_21_P0000317	103.969	NR_002961	677807	SNORA22	137.063	128.101	167.741	112.943	110.985	103.965	137.011	119.297	115.448
A_21_P0000318	232.283	NR_002963	677809	SNORA24	399.211	321.252	477.966	165.902	175.094	186.123	246.592	375.703	479.717
A_21_P0000319	15.0504	NR_002965	677812	SNORA29	11.4942	9.12809	5.24297	9.33182	10.4289	32.6237	4.3439	5.61472	4.22262
A_21_P0000320	16.4521	NR_002966	677813	SNORA30	71.2286	25.7509	23.831	19.1792	15.9352	5.91349	13.961	28.4369	31.4362
A_21_P0000321	800.183	NR_002967	677814	SNORA31	789.734	1020.34	1377.79	935.29	862.383	1596.29	597.758	930.972	1050.39
A_21_P0000322	980.321	NR_002968	677815	SNORA34	1040	877.399	1753.5	852.564	946.765	1102.31	2140.99	1082.74	831.639
A_21_P0000324	36.0471	NR_002969	677817	SNORA36A	49.053	45.2532	66.4703	44.3652	48.2699	38.2237	37.9106	64.5216	48.3047
A_21_P0000325	565.19	NR_002970	677819	SNORA37	794.648	741.937	955.922	744.685	653.053	468.523	1015.82	633.129	579.863
A_21_P0000326	5.917	NR_002971	677820	SNORA38	22.2252	12.7962	8.57291	15.3334	18.4476	11.8956	10.4639	11.3305	9.67289
A_21_P0000328	179.722	NR_002973	677822	SNORA40	217.2	181.62	221.591	216.234	179.31	295.456	168.288	207.852	190.498
A_21_P0000329	181.249	NR_002974	677823	SNORA80E	526.638	257.548	328.053	262.692	344.239	273.788	182.634	347.376	323.342
A_21_P0000331	32.6865	NR_002976	677825	SNORA44	97.1683	36.5229	42.3481	37.2185	85.8179	56.7185	36.7455	48.5279	63.1973
A_21_P0000332	194.891	NR_002977	677826	SNORA45B	250.702	205.843	384.868	182.791	193.271	200.049	350.611	209.112	261.081
A_21_P0000333	21.0085	NR_002978	677827	SNORA46	31.6557	56.7178	26.5346	23.2877	33.05	53.076	23.2326	30.0489	19.7445
A_21_P0000334	51.6529	NR_002979	677829	SNORA49	84.9716	74.6731	68.9618	59.6855	67.019	58.1795	82.605	84.715	90.6622
A_21_P0000335	47.4468	NR_002981	677831	SNORA51	109.389	69.8695	53.3978	61.9698	73.1752	23.8969	36.4503	72.7322	57.4314
A_21_P0000336	341.592	NR_002982	677833	SNORA54	366.687	376.711	556.304	322.325	317.457	330.812	462.293	395.705	331.248
A_21_P0000337	17.7433	NR_002983	677834	SNORA55	22.2401	23.1293	41.4826	22.4736	37.0055	21.9572	76.9332	24.1538	26.2981
A_21_P0000339	98.65	NR_002985	677836	SNORA58	185.246	153.539	124.125	179.743	137.401	110.562	92.4658	171.304	125.612
A_21_P0000340	60.4518	NR_002986	677837	SNORA60	59.4883	48.4786	59.8658	52.7363	60.5176	40.982	62.1823	56.0967	58.0002
A_21_P0000341	883.276	NR_002987	677838	SNORA61	1293.04	1053.09	700.789	900.108	1356.98	1345.04	711.224	1231.61	1392.98
A_21_P0000342	27.2706	NR_002990	677795	SNORA5B	63.4852	36.3178	33.0353	42.7985	41.024	9.34822	32.1343	62.9506	57.2826
A_21_P0000343	20.9166	NR_002991	677796	SNORA5C	24.343	17.1476	14.5283	18.7726	29.523	36.3933	17.0653	24.4223	44.7084
A_21_P0000344	641.905	NM_001007074	6161	RPL32	1096.93	685.133	694.377	670.289	1008.04	574.54	558.678	638.296	685.236
A_21_P0000345	2.87938	NR_002993	677816	SNORA35	10.1468	7.84376	2.34998	9.29427	4.41476	3.00729	5.33079	7.76529	3.50632
A_21_P0000346	32.7179	NR_002994	677818	SNORA36B	27.9174	35.9514	38.5259	23.6464	27.3064	33.228	30.4551	35.0552	24.207
A_21_P0000347	398.08	NR_002995	677842	SNORA76C	397.243	262.292	215.937	381.1	481.088	100.734	425.439	464.971	326.877
A_21_P0000348	341.164	NR_002996	677846	SNORA80A	652.082	407.475	558.782	373.692	413.268	330.116	381.24	409.693	522.885
A_21_P0000349	130.639	NR_002998	677679	SCARNA3	197.879	192.448	202.057	210.302	253.022	100.585	88.1363	198.881	136.615
A_21_P0000350	254.065	NR_002999	677681	SCARNA20	400.5	458.27	334.099	761.685	586.263	112.132	106.993	899.749	255.655
A_21_P0000351	5579.37	NR_003004	677770	SCARNA22	8623.35	8002.1	7125.11	12333.7	7651.47	2774.8	2264.89	7153.84	4734.38
A_21_P0000352	40.9149	NR_003005	677771	SCARNA4	60.2821	62.3363	68.4861	57.3191	57.8284	73.6566	35.3363	40.8161	45.7332
A_21_P0000353	34.5681	NR_003007	677773	SCARNA23	65.5093	52.1376	33.6682	41.3273	76.3565	10.1127	15.7281	83.1925	58.9475
A_21_P0000354	41.4585	NR_003009	677776	SCARNA8	128.331	95.0667	130.38	64.9749	118.608	45.5956	37.5	149.904	67.3854
A_21_P0000355	2.8927	NR_003011	677778	SCARNA15	9.79264	6.36553	2.36329	7.52651	2.305	2.55562	2.77352	8.42206	5.07588
A_21_P0000356	25.0211	NR_003012	677780	SCARNA11	73.8829	54.9253	75.308	53.1307	74.5196	26.0638	64.9735	105.865	98.4587
A_21_P0000357	30.2721	NR_003014	677828	SNORA47	26.3745	38.608	36.6066	21.9481	32.0984	15.849	20.6253	21.2209	22.3549
A_21_P0000358	97.2417	NR_003017	677839	SNORA71C	77.8529	72.5433	120.444	77.353	91.0852	78.8479	100.205	81.0136	90.9379
A_21_P0000359	152.292	NR_003018	677840	SNORA71D	139.285	137.261	176.501	139.628	157.19	142.047	167.942	165.572	161.997
A_21_P0000360	214.391	NR_003019	677843	SNORA77	227.951	170.453	248.818	165.457	214.076	154.409	219.436	199.271	247.837
A_21_P0000361	88.9208	NR_003021	677845	SNORA79	331.417	237.857	168.159	347.566	282.838	19.2394	46.6324	242.3	163.491
A_21_P0000362	226.1	NR_003026	677792	SNORA1	240.44	280.837	276.148	264.727	275.303	375.899	177.061	278.013	238.461
A_21_P0000363	283.694	NR_003028	684959	SNORA25	249.096	269.659	357.909	248.167	240.761	549.419	264.503	321.967	358.633
A_21_P0000364	8.40649	NR_003029	692053	SNORD9	12.7394	13.8065	15.471	9.94133	16.3864	11.1282	10.7269	10.3079	11.6719
A_21_P0000365	90.7691	NR_003030	692057	SNORD12	88.5489	64.2685	111.279	82.0901	159.67	56.9184	65.8305	81.1053	95.5208
A_21_P0000366	284.305	NR_003031	692058	SNORD11	314.731	342.29	287.583	363.435	413.191	804.563	140.787	391.073	324.459
A_21_P0000367	375.848	NR_003032	692063	SNORA32	418.621	318.58	362.273	327.291	320.496	588.095	277.942	381.833	613.414
A_21_P0000368	133.12	NR_003033	692072	SNORD5	185.025	175.566	181.223	179.384	166.065	506.249	142.304	165.398	203.716
A_21_P0000369	9175.73	NR_003035	692073	SNORA16A	9717.85	8845.09	13203.5	10172.4	8817.93	9307.51	13576	8815.14	9946.9
A_21_P0000370	104.495	NR_003036	692075	SNORD6	157.515	133.979	155.033	154.573	183.956	299.477	98.7536	138.051	266.678
A_21_P0000371	43.281	NR_003037	692076	SNORD7	50.328	55.9834	37.4966	69.1363	81.9697	30.2061	17.7456	46.1748	26.5254
A_21_P0000372	5.6948	NR_003042	692085	SNORD45C	17.8638	5.56661	12.5968	10.7474	6.1138	7.54831	8.07023	9.01819	11.7762
A_21_P0000374	22.008	NR_003046	692090	SNORD59B	23.5294	26.8018	32.0946	17.2541	20.7002	47.9288	21.6282	12.2956	16.396
A_21_P0000375	36.635	NR_003047	692089	SNORD19	43.4893	43.4482	53.0293	55.8001	47.002	94.6646	17.1321	41.801	23.7101
A_21_P0000376	47.737	NR_003049	692092	SNORD32B	59.5323	55.1665	55.7218	68.0235	74.0365	106.284	37.9893	57.9003	42.289
A_21_P0000378	36.7986	NR_003055	692107	SNORD66	42.5593	34.7227	107.78	28.9199	29.3877	43.1296	257.903	32.863	50.0459
A_21_P0000379	14.9294	NR_003056	692108	SNORD67	34.034	29.234	64.2306	18.4159	28.0716	16.8935	52.2975	25.4062	14.184
A_21_P0000380	88.2111	NR_003057	692109	SNORD69	98.4002	68.7872	73.6588	129.728	111.615	89.7395	76.3671	76.7823	47.7554
A_21_P0000381	37.1717	NR_003058	692110	SNORD70	51.3731	44.9168	38.5432	47.8478	45.3363	89.435	14.9344	36.5898	35.4253
A_21_P0000382	60.9547	NR_003059	692111	SNORD71	54.8731	50.584	83.0474	56.0558	64.3919	58.0607	78.6821	60.1496	58.4405
A_21_P0000383	49.9761	NR_003065	692199	SNORD84	31.5186	32.3857	34.4977	55.5956	30.5126	9.47101	21.1019	31.3426	22.2779
A_21_P0000384	21.0869	NR_003066	692200	SNORD85	20.6426	19.0227	33.8845	11.73	24.8006	18.9263	27.3535	17.825	19.6192
A_21_P0000385	21.3826	NR_003069	692204	SNORD88C	25.3308	25.2727	28.1861	39.3726	67.6386	22.9886	17.9783	27.498	22.8363
A_21_P0000386	168.083	NR_003070	692205	SNORD89	215.272	195.237	264.307	220.453	214.737	239.655	705.896	190.193	245.284
A_21_P0000387	39.7511	NR_003071	692206	SNORD90	51.6471	49.2899	60.2259	28.7738	39.9654	27.3892	36.8495	42.6204	33.068
A_21_P0000388	43.5703	NR_003072	692207	SNORD91A	53.3039	62.9795	56.3279	53.7339	20.3683	62.8619	25.8203	48.5725	38.0794
A_21_P0000389	42.1876	NR_003073	692208	SNORD91B	52.2963	59.141	67.9093	53.1986	38.0922	66.7326	27.8776	53.5544	38.6859
A_21_P0000390	8.1238	NR_003074	692209	SNORD92	5.32896	8.6491	10.8554	8.87994	9.60965	7.92372	9.46774	8.50717	9.51498
A_21_P0000391	27.3985	NR_003075	692210	SNORD93	29.5992	27.2776	42.5364	31.1242	26.2486	20.7205	45.5695	25.0135	44.1706
A_21_P0000392	23.6516	NR_003076	692211	SNORD98	35.2493	45.9631	41.6788	37.3976	34.5864	26.5299	35.5252	27.4859	14.458
A_21_P0000393	173.271	NR_003077	692212	SNORD99	150.37	156.145	157.407	303.36	1036.54	653.146	104.471	238.657	191.308
A_21_P0000394	161.073	NR_003078	692213	SNORD110	164.899	146.832	274.734	171.938	191.089	171.3	210.139	188.302	164.951
A_21_P0000395	9.16387	NR_003079	692214	SNORD111	7.90151	11.2256	9.41066	11.4461	7.22163	8.37631	2.54222	8.09217	2.97965
A_21_P0000396	38.5991	NR_003080	692215	SNORD112	39.6184	41.5946	46.3679	41.9924	29.8012	4.86409	56.7782	37.8735	16.2384
A_21_P0000397	283.825	NR_003139	677765	SCARNA18	649.81	540.174	378.639	469.547	629.587	257.748	285.971	789.613	515.398
A_21_P0000398	6.87142	NR_003140	692233	SNORD117	10.8816	4.96392	9.15094	9.67963	4.20793	12.4432	6.61739	3.92459	5.41554
A_21_P0000399	130.586	NR_003194	767578	SNORD114-2	194.471	186.804	286.509	217.647	281.201	108.169	126.121	147.506	128.179
A_21_P0000400	921.361	NR_003195	767579	SNORD114-3	1080.96	1130.45	1840.03	1390.46	1486.28	617.485	980.821	897.256	711.106
A_21_P0000401	45.9953	NR_003196	767580	SNORD114-4	43.0279	77.2859	92.9957	67.3186	91.525	34.8342	48.8197	59.8063	22.4638
A_21_P0000402	670.133	NR_003197	767581	SNORD114-5	477.172	384.908	504.285	648.171	427.788	221.365	820.579	289.234	309.985
A_21_P0000403	191.83	NR_003198	767582	SNORD114-6	132.96	130.686	199.609	197.923	137.597	67.6806	229.66	94.7541	87.2508
A_21_P0000404	58.9361	NR_003199	767583	SNORD114-7	71.9087	78.8156	103.962	143.745	88.7252	35.2639	53.0393	61.8216	68.9147
A_21_P0000405	26.4695	NR_003200	767584	SNORD114-8	45.3423	77.1156	52.2906	61.4117	65.645	49.4782	36.8389	36.0024	20.0938
A_21_P0000406	1380.96	NR_003201	767585	SNORD114-9	1091.81	957.032	1217.13	1579.63	1092.92	571.888	1777.25	753.657	713.801
A_21_P0000407	44.0014	NR_003203	767588	SNORD114-10	70.7353	47.8156	36.7261	103.598	55.4371	17.4101	47.4739	57.8246	46.3912
A_21_P0000408	395.513	NR_003204	767589	SNORD114-11	385.218	348.28	430.516	810.835	393.6	264.615	495.687	290.438	217.045
A_21_P0000409	728.437	NR_003205	767590	SNORD114-12	604.868	582.489	709.129	882.065	658.349	360.658	969.802	448.041	398.536
A_21_P0000410	168.639	NR_003206	767591	SNORD114-13	199.726	174.646	204.486	222.942	231.298	81.9891	173.011	178.639	121.207
A_21_P0000411	210.287	NR_003207	767592	SNORD114-14	187.682	199.77	179.715	264.987	292.778	111.739	256.51	193.389	126.043
A_21_P0000412	1880.53	NR_003208	767593	SNORD114-15	1474.93	1244.52	1640.06	2101.19	1304.33	626.453	2524.22	922.843	948.524
A_21_P0000413	52.0808	NR_003209	767594	SNORD114-16	55.7234	58.2217	75.6684	74.4308	79.8915	38.249	50.6096	44.2462	37.2272
A_21_P0000414	135.359	NR_003210	767595	SNORD114-17	157.222	208.434	329.43	221.456	268.926	100.594	141.579	150.196	122.276
A_21_P0000415	10.5086	NR_003211	767596	SNORD114-18	23.6118	19.1195	17.407	30.9023	7.11913	7.92991	17.748	17.836	20.7477
A_21_P0000416	33.5095	NR_003212	767597	SNORD114-19	34.6592	50.7846	78.9386	44.202	55.4145	25.8395	40.0375	31.1426	18.6073
A_21_P0000417	767.572	NR_003213	767598	SNORD114-20	590.659	514.161	691.087	843.061	491.706	322.168	1050.87	429.543	446.731
A_21_P0000418	2555.57	NR_003214	767599	SNORD114-21	1932.7	1584.89	1969.62	2732.1	1707.27	866.78	3394.7	1114.58	1166.23
A_21_P0000419	1367.02	NR_003215	767600	SNORD114-22	937.071	736.484	924.213	1298.8	786.636	409.973	1726.32	563.985	604.708
A_21_P0000420	1454.14	NR_003216	767603	SNORD114-23	1156.72	923.254	1159.24	1614.06	975.217	513.914	1972.04	694.381	703.562
A_21_P0000421	14.0851	NR_003217	767604	SNORD114-24	22.4999	34.4889	39.7234	46.9358	33.1076	18.2402	22.4218	20.7256	9.68738
A_21_P0000422	1125.22	NR_003219	767606	SNORD114-26	829.463	748.948	961.69	1200.64	778.922	426.767	1398.22	560.803	553.211
A_21_P0000423	32.1096	NR_003220	767608	SNORD114-27	23.8287	26.7506	38.3283	34.1947	36.7574	14.1916	36.0752	18.604	16.5443
A_21_P0000425	1252.25	NR_003221	767609	SNORD114-28	949.112	823.599	954.188	1426.27	975.856	468.295	1701.49	658.595	645.851
A_21_P0000426	145.085	NR_003222	767610	SNORD114-29	155.863	175.352	227.262	216.517	180.594	72.0874	163.283	103.45	90.4704
A_21_P0000427	100.719	NR_003223	767611	SNORD114-30	118.049	121.084	181.012	134.69	144.455	66.1924	90.9455	81.8935	54.7434
A_21_P0000428	109.96	NR_003224	767612	SNORD114-31	160.73	169.063	209.153	215.195	175.531	89.0472	116.633	101.335	83.0931
A_21_P0000429	51.3525	NR_003229	767561	SNORD113-1	80.1892	110.249	98.2649	94.0921	71.7602	31.0453	55.2577	66.9704	23.0376
A_21_P0000430	124.081	NR_003230	767562	SNORD113-2	148.965	158.562	174.248	180.039	122.098	65.3967	128.176	116.389	57.2557
A_21_P0000431	209.432	NR_003231	767563	SNORD113-3	313.363	326.591	351.996	335.467	242.279	128.869	266.197	219.245	96.8464
A_21_P0000432	109.974	NR_003232	767564	SNORD113-4	138.602	142.632	174.093	155.348	142.965	49.5046	202.925	113.137	59.5501
A_21_P0000433	22.0243	NR_003233	767565	SNORD113-5	33.2595	38.5596	62.9142	38.5099	58.2094	51.5991	25.0552	34.2745	18.7562
A_21_P0000434	29.5037	NR_003234	767566	SNORD113-6	29.3645	46.2509	67.0619	45.5985	67.7909	47.0916	23.7109	29.2367	23.4808
A_21_P0000435	18.047	NR_003236	767568	SNORD113-8	28.0807	34.7179	30.2286	32.8214	39.5524	34.8714	34.7376	26.3419	34.7585
A_21_P0000436	128.024	NR_003237	767569	SNORD113-9	178.81	166.968	230.516	211.03	164.398	150.406	180.452	145.714	70.2237
A_21_P0000437	2.64236	NR_003294	100033437	SNORD115-2	2.28238	2.6017	2.25241	2.52719	2.24465	2.54124	2.69812	2.66423	3.12573
A_21_P0000439	3.03344	NR_003295	100033440	SNORD115-3	2.67798	3.05786	2.57259	3.00278	2.68363	3.27889	3.16106	3.46364	3.77078
A_21_P0000442	3.18631	NR_003299	100033444	SNORD115-7	2.707	3.16291	2.58333	2.99562	2.76675	2.94481	3.33128	3.2256	3.85223
A_21_P0000443	2.76779	NR_003315	100033800	SNORD115-23	2.38609	2.7266	2.28529	2.63264	2.32354	2.53322	2.90241	2.81888	6.72215
A_21_P0000445	127.771	NR_003321	100033418	SNORD116-6	184.021	139.777	191.919	115.066	101.08	34.3002	268.958	96.5609	117.201
A_21_P0000446	2.66017	NR_003325	100033422	SNORD116-10	3.95901	2.60237	2.2693	2.51641	2.51533	2.51966	2.70039	2.64718	65.7502
A_21_P0000447	49.1076	NR_003326	100033423	SNORD116-11	111.993	65.8752	84.8177	53.2102	34.1695	14.379	123.61	42.7963	64.57
A_21_P0000448	37.5399	NR_003327	100033424	SNORD116-12	57.9723	62.2517	77.6707	38.1319	17.558	3.61931	70.3383	23.1896	35.6294
A_21_P0000449	3.13523	NR_003328	100033425	SNORD116-13	6.50387	3.01407	5.86148	2.9147	2.63384	2.8446	3.24247	3.11639	3.61265
A_21_P0000450	24.3962	NR_003340	100033438	SNORD116-26	58.0823	54.4187	68.7125	34.2053	71.5173	7.83842	62.6771	40.2792	42.7813
A_21_P0000451	23.5448	NR_003341	100033439	SNORD116-27	49.7311	42.0622	44.6532	30.9177	46.7363	3.76868	62.3916	32.6021	34.0786
A_21_P0000452	2.71986	NR_003347	100033806	SNORD115-32	2.36409	2.69057	2.67189	2.57245	2.27458	2.50878	2.77519	2.71969	3.21298
A_21_P0000453	2.64048	NR_003352	100033811	SNORD115-37	2.29025	2.61395	2.20657	2.53094	2.19859	2.40987	2.76594	4.90292	3.20626
A_21_P0000454	13.4184	NR_003360	100033821	SNORD116-29	24.6252	15.248	23.8282	11.266	29.2762	3.44578	26.4491	20.8167	12.1108
A_21_P0000455	2.67544	NR_003361	100033820	SNORD116-28	21.3635	8.60337	23.2834	6.67295	9.44566	2.37639	17.1825	12.8278	3.13325
A_21_P0000456	2.90305	NR_003362	100033822	SNORD115-48	2.46914	3.81046	2.36598	2.77447	3.2458	2.74428	3.05476	2.98231	3.57393
A_21_P0000457	2.89906	NR_003496	100036564	SNORD115-27	2.45824	2.86308	2.36366	2.77772	2.62547	2.75533	3.06228	3.01229	3.62538
A_21_P0000458	3.16134	NR_003497	100036565	SNORD115-28	2.68286	3.12628	2.5425	2.97551	2.76335	2.96165	3.46117	3.95983	3.77357
A_21_P0000459	2.77738	NR_003684	100113378	SNORD119	3.34115	6.13098	10.5191	2.9617	6.57278	12.7253	2.84898	6.08874	4.29312
A_21_P0000460	6.89232	NR_003685	100113379	SNORD121A	8.91103	11.7387	7.21221	11.169	12.3539	2.84586	4.84758	5.00614	7.57487
A_21_P0000461	2.8193	NR_003686	100113380	SNORD125	2.40648	2.77453	2.389	2.67755	2.43073	2.78128	2.87302	2.80244	3.28932
A_21_P0000462	9.44421	NR_003687	100113381	SNORD19B	11.6354	8.86027	16.8532	9.83258	9.40267	16.7436	3.04911	11.1411	4.5205
A_21_P0000463	497.844	NR_003688	100113382	SNORD105B	494.522	462.013	993.559	417.875	457.101	397.793	718.788	527.19	651.689
A_21_P0000464	215.662	NR_003689	100113384	SNORD123	222.28	192.706	323.84	424.139	86.1952	224.525	183.526	165.372	199.223
A_21_P0000465	3.99406				7.18711	9.7064	9.2629	6.84094	10.3686	4.35664	3.31637	3.71891	5.53341
A_21_P0000466	3.92843	NR_003691	100113389	SNORD127	3.1247	5.5331	2.51509	7.11359	9.27641	4.69884	6.4113	10.141	7.61297
A_21_P0000467	2.99086				2.52751	2.95061	2.43071	2.85208	2.57715	2.83367	3.14798	3.0885	3.71957
A_21_P0000468	8.11378	NR_003693	100113391	SNORD126	4.73818	3.96659	3.50084	7.68593	4.17918	3.66939	3.26903	8.90065	7.70995
A_21_P0000469	29.9435	NR_003694	100113392	SNORD11B	36.9848	45.9167	42.2357	52.4379	38.2793	126.894	20.8675	52.9051	35.6367
A_21_P0000470	50.6444	NR_003695	100113393	SNORD12B	73.2877	50.2571	85.7331	49.8903	81.1805	36.3933	44.5192	47.2539	53.9722
A_21_P0000471	2.87083	NR_037420	100113402	SNORD111B	2.51432	2.86878	2.42969	2.81092	3.3276	2.91577	2.96652	2.95798	4.56035
A_21_P0000472	122.756	NR_003701	100124516	SNORD58C	134.289	131.223	121.917	117.672	89.2199	155.187	77.5506	97.8698	91.6907
A_21_P0000473	102.695	NR_003704	100124534	SNORA84	176.174	120.303	165.466	154.54	72.9721	148.252	95.6381	118.129	118.579
A_21_P0000474	15.7708	NR_003706	100124536	SNORA38B	21.4892	9.8682	15.2726	8.58644	9.99657	18.6818	14.0213	19.234	10.6131
A_21_P0000475	674.722	NR_003707	100124537	SNORA70B	775.484	897.718	1000.01	870.943	1230.56	405.113	339.78	851.606	723.449
A_21_P0000476	725.07	NR_003708	100124538	SNORA70C	836.693	1013.01	1084.09	1014.54	1331.64	504.114	379.309	944.796	780.166
A_21_P0000477	190.85	NR_003709	100124539	SNORA11B	272.983	267.454	290.042	310.752	299.38	89.2785	102.873	345.669	252.274
A_21_P0000478	281.176	NR_003710	100124540	SNORA11C	489.732	459.376	517.231	520.459	541.107	187.468	201.809	556.209	419.139
A_21_P0000479	546.644	NR_003711	100124541	SNORA11D	1409.17	1360.68	1665.79	1644.94	2022.13	520.353	234.464	1926.84	1398.57
A_21_P0000480	133.46				198.486	155.527	168.185	159.622	186	121.672	112.288	188.41	179.589
A_21_P0000482	226.893	NR_003940	26774	SNORD80	319.002	242.11	240.059	296.549	254.386	199.202	170.784	244.692	319.001
A_21_P0000483	23.5703	NR_003941	692195	SNORD75	18.9381	18.4919	27.4007	41.3729	69.0788	23.5894	24.179	26.7059	18.8467
A_21_P0000484	181.367	NR_003942	692196	SNORD76	242.442	193.615	245.533	252.404	258.687	177.259	155.226	204.789	256.994
A_21_P0000485	27.8715	NR_003943	692197	SNORD77	31.4348	20.3641	33.476	35.2635	47.5872	19.1336	13.0772	24.4882	23.888
A_21_P0000486	9.19591	NR_004054	692234	SNORD103A	24.4391	24.9419	20.8117	22.2026	26.6121	9.68688	13.5284	15.0438	9.45753
A_21_P0000487	23.3283	NR_004378	692225	SNORD94	32.9512	25.0724	23.0527	23.1649	31.459	37.7612	25.8349	32.8565	13.7127
A_21_P0000488	69.8703	NR_004379	692226	SNORD96B	108.239	120.195	145.292	77.6093	105.75	35.9687	78.8365	93.2151	75.8808
A_21_P0000489	1201.24	NR_004380	692227	SNORD104	1101.63	910.423	1115.38	1501.35	809.137	1004.36	684.375	1050.52	1448.65
A_21_P0000490	22.0067	NR_004381	692229	SNORD105	30.5625	22.9116	29.1457	19.2679	15.5941	16.7285	20.7951	17.4521	19.8524
A_21_P0000491	1008.04	NR_004383	100126780	SNAR-G1	760.324	531.995	1276.45	436.275	1090.93	214.88	6781.13	1023.24	4980.09
A_21_P0000492	9850.2	NR_004384	100126781	SNAR-F	9786.97	6870.47	17565.5	7766.89	9480.52	2574.61	90855.5	15162.7	38901.3
A_21_P0000493	58.6625	NR_004388	692149	SCARNA14	231.19	190.226	214.387	175.815	209.768	20.5354	75.7841	223.993	186.108
A_21_P0000494	1430.18	NR_004389	692157	SNORA16B	1404.24	1446.7	2043.77	1493.24	1270.39	1390.88	1932.51	1307.7	1533.97
A_21_P0000495	1287.53	NR_004390	692158	SNORA57	3805.26	1867.44	2119.37	2255.69	2022.38	1166.76	1519.46	2332.39	2757.56
A_21_P0000496	11.1856	NR_004395	677848	SNORD1A	22.0129	21.1368	25.5815	16.3011	7.74822	17.7592	13.9504	14.6436	20.5987
A_21_P0000497	9.40843	NR_004396	677849	SNORD1B	20.075	16.847	23.9159	10.0498	12.9453	14.0673	46.462	25.1397	22.9965
A_21_P0000498	23.9844	NR_004397	677850	SNORD1C	34.1334	28.919	52.6857	19.6197	23.0904	43.748	24.9449	26.688	19.2019
A_21_P0000499	5.76739	NR_004398	25826	SNORD82	7.04394	7.54528	9.10836	6.26406	2.4515	8.95198	11.7054	4.68252	3.3973
A_21_P0000500	508.042	NR_004399	692201	SNORD86	561.7	403.077	215.331	397.55	653.954	107.547	171.388	581.649	552.707
A_21_P0000501	130.152	NR_004403	692223	SNORD97	144.111	138.755	299.101	242.922	190.131	186.759	155.92	134.605	132.684
A_21_P0000502	526.793	NR_004407	26824	RNU11	254.103	420.794	509.25	805.808	1393.88	788.38	268.615	463.137	266.717
A_21_P0000504	206.486	NR_023344	100151684	RNU6ATAC	160.023	154.37	152.328	278.302	179.988	130.648	225.014	156.791	192.838
A_21_P0000506	1802.53	NR_024187	440423	SUZ12P1	1979.82	1839.61	1793.21	2272.65	2270.87	2290.93	1077.66	1291.81	1539.91
A_21_P0000507	43514.7	NR_024230	100170217	SNAR-B2	48026.3	33960.5	96346	44408.8	42900.7	13696.4	251869	73251.1	146716
A_21_P0000508	28834.5	NR_024243	100170227	SNAR-D	34230.3	22149.5	67419.4	32567.2	29849.5	8982.36	205278	51645.3	111245
A_21_P0000509	17899.5	NR_024244	100170228	SNAR-G2	18725.3	12897	37358.1	16446.7	17484.8	5835.15	137255	30192.3	70296.6
A_21_P0000510	21.3663	NR_024261	55592	GOLGA2P5	44.9177	42.9393	37.6023	35.7468	54.6864	22.0792	4.41017	26.0814	6.78304
A_21_P0000511	17748.4	NR_024342	100170221	SNAR-H	18853.5	13451.7	40276.1	17220.7	18939.3	6119.92	152986	29857.4	74450.9
A_21_P0000512	34.344	NR_024343	100170222	SNAR-I	18.5125	16.7813	29.4225	10.1255	18.8532	14.1651	41.0431	33.704	61.2695
A_21_P0000513	79.9385	NR_026703	56664	VTRNA1-1	52.4995	65.0958	31.3831	77.2276	58.898	42.5528	15.6599	78.0879	47.5541
A_21_P0000514	101.234	NR_026704	56663	VTRNA1-2	94.4335	87.9835	80.9783	70.5755	151.919	85.1688	67.6316	115.04	72.3698
A_21_P0000515	796.756	NR_026705	56662	VTRNA1-3	872.428	626.522	622.455	607.124	1370.73	698.753	655.314	717.395	754.664
A_21_P0000516	1006	NR_026824	653492	PSG10P	19.0487	5.30868	2.3927	42.8933	2.54349	28.4184	184.953	11.2044	13.9802
A_21_P0000517	3.95978	NR_027070	140464	PISRT1	2.56062	3.00439	2.57485	2.84118	2.59813	2.91161	3.01795	2.98312	3.56282
A_21_P0000518	5.46828	NR_027073	283731	LOC283731	23.0453	16.4505	2.26672	3.30625	8.27715	2.59901	2.73193	3.30412	3.22353
A_21_P0000519	2.82156	NR_027080	283914	LINC01566	2.43706	2.72487	2.35833	2.64014	2.3063	2.51297	2.9095	2.81535	3.27895
A_21_P0000520	40.1146				50.1593	50.0557	41.3592	56.8479	59.7043	45.5834	73.9452	52.601	39.7879
A_21_P0000521	2.80193	NR_027097	100271832	LOC100271832	2.38568	2.75168	2.38495	2.64623	2.39336	2.72553	2.84186	2.76973	3.24702
A_21_P0000522	3.00572	NR_027099	285045	LINC00486	2.56494	2.98609	2.57306	2.85285	2.58831	2.97578	3.07596	2.97228	3.52753
A_21_P0000523	2.76998	NR_027100	285045	LINC00486	2.47882	3.23721	2.36646	2.76188	2.43727	2.73357	2.8884	2.96996	3.59081
A_21_P0000524	25.8892	NR_027109	285593	LOC285593	2.23202	2.54744	5.29028	2.4847	2.13847	2.36712	2.66952	2.99596	3.21294
A_21_P0000525	22.4098	NR_027117	285847	LOC285847	19.6789	23.7746	28.4431	34.0309	33.6784	25.4978	17.5191	25.3215	15.898
A_21_P0000526	5.15652	NR_027135	65982	ZSCAN18	3.25933	7.90525	2.29606	2.65523	2.71759	7.11381	8.67561	2.83001	3.38903
A_21_P0000527	724.052	NR_027145	100271835	LIMS3-LOC440895	720.001	656.341	435.325	397.122	544.935	182.693	282.578	664.726	1071.6
A_21_P0000528	21.0928	NR_027152	414235	PRR26	96.167	134.874	93.4924	38.4528	48.9032	5.21016	8.67341	59.4024	7.6147
A_21_P0000529	3.42666	NR_027176	125144	LRRC75A-AS1	2.94983	3.31484	4.50636	3.30482	4.10423	8.76964	3.50963	3.58505	4.00164
A_21_P0000530	380.176	NR_045024	125144	LRRC75A-AS1	640.49	486.113	483.844	662.106	466.899	422.981	250.843	442.913	536.84
A_21_P0000531	2.52287	NR_027309	148824	GCSAML-AS1	3.337	4.73512	2.13921	2.4301	2.38863	2.28625	2.62984	2.60146	3.08162
A_21_P0000532	2.67853	NR_027310	149047	MGC27382	2.29883	2.62797	2.2806	2.54446	2.26819	2.57192	2.72567	2.67585	3.13318
A_21_P0000533	2.68597	NR_027310	149047	MGC27382	2.32314	2.6073	2.29522	2.5189	2.80885	2.40353	2.73819	2.67036	3.12771
A_21_P0000537	7.36505	NR_027450	84070	FAM186B	6.58493	5.33247	2.49123	2.91407	2.64116	3.23477	3.22255	3.49462	3.80568
A_21_P0000538	11.0698	NR_027468	388685	LINC01138	22.3198	19.3052	136.143	14.1597	17.2504	6.80446	12.1205	4.52231	35.5092
A_21_P0000539	16.0484	NR_027468	388685	LINC01138	19.5245	14.811	23.2853	43.8661	31.7432	22.4296	28.039	20.8745	62.0957
A_21_P0000540	6.81177	NR_027500	100286844	BCDIN3D-AS1	5.59627	10.3542	4.11944	6.79825	12.2868	2.72066	3.50479	3.00834	8.42683
A_21_P0000541	15.0766	NR_027622	100128164	LOC100128164	10.1254	17.7415	8.79102	10.4555	19.4798	17.2696	4.95793	13.7399	22.099
A_21_P0000542	13.8707	NR_027626	8418	CMAHP	15.7521	20.582	9.33761	25.5366	18.6157	36.2501	14.6419	20.0873	20.2849
A_21_P0000543	81.545	NR_027645	84852	ATP1A1-AS1	81.6732	81.8837	56.458	69.429	89.9267	52.5655	48.6142	79.6283	51.93
A_21_P0000544	26.0647	NR_027646	84852	ATP1A1-AS1	28.5723	17.1363	15.0002	18.8608	22.5502	16.0727	8.16429	23.8295	18.3295
A_21_P0000545	2.52925	NR_027711	26343	OR5E1P	2.23138	2.51747	4.32887	2.46712	2.14648	2.40241	4.71525	2.62588	3.11662
A_21_P0000546	2.48183	NR_027764	100128023	DPPA2P3	2.17895	2.46692	2.1171	2.40348	2.0466	2.25994	2.58382	2.57339	3.06116
A_21_P0000547	27.8377	NR_027767	23043	TNIK	184.196	107.189	66.5987	45.9923	161.785	6.20849	61.4571	304.711	65.78
A_21_P0000548	187.126	NM_001256192	10015	PDCD6IP	157.606	125.703	111.233	210.17	108.788	51.2091	125.46	182.769	176.171
A_21_P0000549	7.29746	NR_027927	344875	COL6A4P1	2.39244	2.78137	2.30048	2.70277	2.41161	2.67449	2.96834	2.92707	3.53012
A_21_P0000550	28.48	NR_027982	100302401	RASAL2-AS1	34.0446	25.6403	12.284	17.6696	24.0545	7.91752	8.61384	23.7338	27.11
A_21_P0000551	2.88302	NR_027994	100294720	NHEG1	2.49712	2.78928	2.43537	2.69217	2.36433	3.29883	2.95883	2.8678	3.35683
A_21_P0000553	106.475	NR_028049	130916	MTERF4	191.441	165.499	134.849	106.547	132.678	25.8106	105.952	87.7296	107.909
A_21_P0000554	28.7664	NR_028136	8997	KALRN	72.4597	85.1752	59.5808	6.49954	141.028	3.76964	8.27739	89.9206	43.919
A_21_P0000555	2.61471	NR_028270	359806	PCNAP1	2.27514	2.60761	2.19379	2.54965	2.21797	2.46817	2.74448	2.74735	3.33554
A_21_P0000556	82.5292	NR_028301	344595	LINC00883	95.2644	64.2958	96.5653	80.7346	69.5366	7.56949	57.7164	80.5122	67.9968
A_21_P0000557	45.9637	NR_028303	100302640	LINC00882	42.7891	36.7418	41.7674	36.26	33.234	58.1018	50.8427	48.4635	36.1476
A_21_P0000558	3.05675	NR_028308	100302650	BRE-AS1	4.96134	5.6322	7.77159	4.04828	2.58207	2.96235	3.15693	3.55801	3.66971
A_21_P0000559	2.5945	NR_028345	286411	LINC00632	2.27126	2.5741	2.22047	2.51549	2.21954	2.49936	2.66695	2.66503	3.14644
A_21_P0000560	17.2357	NR_028358	644444	TMEM30C	16.2463	19.5212	18.8635	21.4666	20.3859	22.3404	4.13558	11.9977	5.68471
A_21_P0000561	16.6615	NR_028370	100302739	PCNA-AS1	17.237	8.36995	6.82142	9.46689	19.0168	8.2229	5.54226	21.4083	19.1554
A_21_P0000562	3.1936	NR_028371	100302740	FAS-AS1	2.19611	4.009	2.16233	7.00692	5.6339	2.34731	4.43393	2.62083	3.01406
A_21_P0000563	85.7993	NR_028374	100302743	SNORA80B	170.251	116.871	196.593	112.252	119.633	81.6881	296.501	92.2352	150.629
A_21_P0000564	3.21068				2.74324	3.09343	3.21965	2.98561	2.73473	2.94107	3.32951	3.19352	3.69692
A_21_P0000565	24.3246	NR_028379	100302692	FTX	21.5464	22.7988	21.7118	33.8128	13.8385	42.7452	9.03284	14.7419	3.58099
A_21_P0000567	8.21323	NR_028443	100303728	SLC25A5-AS1	7.59699	7.97128	7.79637	16.5427	8.4096	2.8226	11.5656	3.74197	6.5949
A_21_P0000568	12.5992	NR_028471	644649	APOOP5	12.38	13.9658	4.76276	20.5821	15.1172	3.9756	7.14495	12.977	32.0166
A_21_P0000569	2.91969	NR_028474	100303749	LOC100303749	3.16149	2.81729	2.45009	7.16353	5.58576	2.60854	3.0013	3.4884	3.38989
A_21_P0000570	10.4733	NR_028483	646023	ADORA2A-AS1	13.3185	9.81901	8.8514	8.61271	20.5267	6.03506	8.05512	11.8565	10.4754
A_21_P0000571	3.13689	NR_028484	646023	ADORA2A-AS1	2.81161	3.15825	2.66225	3.16741	2.77531	3.16374	3.26964	3.35359	4.41366
A_21_P0000572	803.482	NR_028514	100306951	PITPNA-AS1	1602.13	1346.46	908.011	2276.65	1419.24	739.818	611.447	1379.06	1599.58
A_21_P0000573	2.90465	NR_028595	221262	CCDC162P	2.46973	2.86354	2.46685	2.74935	8.07302	2.87522	6.80608	2.86952	3.37692
A_21_P0000577	7.79921	NR_029378	100289511	LOC100289511	8.90954	7.03686	10.7127	6.28917	4.13271	5.18894	5.97842	5.0955	4.49367
A_21_P0000578	3.0451	NR_029379	100132163	PHKA2-AS1	2.61267	3.03681	2.61903	2.89912	2.62881	2.98399	3.13964	3.01524	3.61416
A_21_P0000580	2.89891	NR_029385	100309464	OTX2-AS1	2.51196	2.88795	2.54725	2.80799	3.60581	2.93687	2.98951	2.94139	3.48221
A_21_P0000581	141.281	NR_029388	728407	PARGP1	243.749	211.507	181.442	203.968	182.785	115.92	122.165	189.496	119.649
A_21_P0000582	369.781	NR_029389	100134317	LOC100134317	29.558	45.4774	103.533	200.737	30.3788	119.419	250.278	30.8975	129.89
A_21_P0000583	1237.62	NR_029408	439994	LOC439994	2565.34	2272.76	1138.6	1882.82	1972.29	933.896	858.499	2302.05	1612.06
A_21_P0000584	233.513	NR_030583	100126299	VTRNA2-1	166.553	189.115	375.881	237.541	365.828	172.715	126.053	318.124	272.651
A_21_P0000585	13505.4	NM_021210	58485	TRAPPC1	14574.2	12981.3	10277.7	19472.9	14875.7	11053.1	14106.3	14753.8	17275.5
A_21_P0000586	178.763	NR_030737	286495	TTC3P1	257.156	165.201	149.023	222.914	246.933	167.023	147.59	219.625	152.634
A_21_P0000587	2.88997	NR_033175	100289673	LOC100289673	2.45599	2.86503	2.35805	2.76747	3.47904	2.73939	3.03998	2.9798	3.58638
A_21_P0000588	167.973	NR_110331	404266	HOXB-AS3	241.267	212.241	215.946	484.031	213.139	706.973	297.338	175.295	376.853
A_21_P0000590	217.371	NR_033258	9839	ZEB2	118.798	116.148	106.023	84.4448	189.764	120.371	53.1953	74.861	96.7145
A_21_P0000591	364.228	NR_033309	100337591	SNORA70F	320.837	447.503	539.059	445.888	717.186	170.134	132.228	402.132	332.953
A_21_P0000592	608.925	NR_033335	100379132	SNORA70G	681.335	852.062	943.856	867.593	1144.85	405.311	313.734	785.31	701.664
A_21_P0000593	427.79	NR_033337	100379141	SNORA70D	490.174	553.15	589.437	582.958	695.965	265.885	195.02	512.68	401.999
A_21_P0000594	5.94645	NR_033346	100379249	BOK-AS1	5.26568	8.95332	6.84896	2.55727	4.67676	2.55788	2.74694	6.9798	4.9402
A_21_P0000595	1109.24	NR_033347	100379250	SNORA70E	1375.23	1482.54	1679.36	1457.03	2098.66	688.64	550.799	1377.6	1168.38
A_21_P0000596	3.06321	NR_033375	338004	LINC00226	2.73562	3.08001	2.59335	3.07268	2.75259	3.12746	3.18544	3.24974	3.89465
A_21_P0000597	8040.85	NR_033405	1518	CTSLP8	8368.09	6391.51	2432.72	3975.45	9134.31	1822.77	2078.28	3683.14	4110.82
A_21_P0000598	764.123	NM_022039	6468	FBXW4	686.366	763.442	543.177	780.487	614.961	330.852	339.039	722.038	506.685
A_21_P0000599	491.588	NM_013446	23608	MKRN1	510.33	498.374	363.286	440.118	486.07	327.681	214.054	416.636	319.588
A_21_P0000600	13.5173	NR_033531	11020	IFT27	27.866	24.0693	14.7054	49.8543	30.0165	14.0488	14.3621	23.3221	30.6986
A_21_P0000601	2.80945	NM_001243786	5897	RAG2	2.51499	2.81537	2.39753	2.80358	2.49324	2.80026	2.91693	2.99937	3.61263
A_21_P0000603	12.3269	NR_033769	728619	ASB9P1	3.44115	4.52925	2.28823	2.68384	15.4056	2.64602	2.93459	5.53661	3.50145
A_21_P0000604	6.4525	NR_033791	390213	DOC2GP	9.66247	8.81758	12.3229	5.42882	2.62058	5.99702	3.25431	3.22076	3.87378
A_21_P0000606	3.24081	NR_033833	283688	LINC00927	6.00323	5.35991	3.66728	4.12701	2.75328	2.97701	3.35214	3.71201	3.83435
A_21_P0000607	144.105	NR_033839	399972	ST3GAL4-AS1	228.315	241.439	164.615	257.385	246.624	197.261	73.9893	158.416	75.4996
A_21_P0000608	4.05856	NR_033865	644694	CDRT15P2	2.1798	3.86286	2.13571	2.3844	2.02851	2.24253	2.57531	2.54087	2.98412
A_21_P0000610	63.4699	NR_033869	401164	LINC01060	52.6838	35.0379	39.5233	40.4028	41.4211	52.9815	60.38	39.0744	58.0886
A_21_P0000611	1387.58	NR_033874	90024	FLJ20021	1044.63	1079.45	993.53	1623.24	975.176	851.33	707.732	972.219	1058.11
A_21_P0000612	3.00378	NR_033891	338579	ANKRD30BP3	2.57327	2.98661	2.55281	2.86876	2.59457	2.99806	3.09459	2.98561	3.55407
A_21_P0000613	130.75	NR_033910	100130275	TFAP2A-AS1	5.2643	14.1667	2.95065	28.3527	2.13568	7.49695	2.625	2.66724	15.0579
A_21_P0000614	2.63367	NR_033914	64735	LINC00254	2.28515	2.60892	2.20207	4.53602	2.19338	2.40534	2.75893	2.70691	3.20429
A_21_P0000615	22.2773	NR_033927	100302691	LINC00184	29.6349	34.1641	23.6937	18.3508	33.6845	12.5965	22.3919	33.3494	18.6338
A_21_P0000616	12.9452	NR_033942	728377	ARHGEF34P	7.15972	13.8814	2.59842	3.08228	11.4375	3.12744	3.19062	3.26933	3.91874
A_21_P0000617	29.3818	NR_033947	644714	LIMD1-AS1	27.3134	16.0813	10.0406	33.9986	31.1851	20.5933	12.0936	37.3776	15.3283
A_21_P0000618	27.5146	NR_033965	440952	EIF1B-AS1	28.4078	26.168	26.9556	46.1889	45.0604	15.7545	16.252	27.4357	8.84662
A_21_P0000619	2.78109	NR_033973	100128505	ASTN2-AS1	2.40618	2.68777	2.96484	2.60066	2.26097	2.4722	2.85155	2.76749	3.23298
A_21_P0000620	28.9196	NR_033997	386597	RNF144A-AS1	12.6162	8.08071	3.25404	6.6973	26.3503	14.8501	2.77714	5.84836	20.5137
A_21_P0000621	3.06096	NR_034008	100498859	LINC00881	2.58339	13.0231	12.9748	2.90842	7.16567	77.0024	3.21629	13.9796	3.79944
A_21_P0000622	2.82763	NR_034012	100131176	WDR86-AS1	2.47987	2.8098	2.45372	2.67683	2.37485	2.58761	2.91327	2.84932	3.38198
A_21_P0000624	20.511	NM_001243392	6540	SLC6A13	26.4927	32.7072	27.8693	9.69337	114.111	22.9913	126.474	88.0398	41.5369
A_21_P0000625	74.3013	NR_034032	100289361	LOC100289361	97.9029	52.2395	23.3593	138.218	93.4601	33.2963	49.3904	50.3969	76.3624
A_21_P0000629	673.033	NR_034072	6301	SARS	498.724	401.177	298.753	402.223	428.462	179.892	137.396	340.074	436.359
A_21_P0000631	9.76953	NR_034079	643733	LOC643733	75.0595	114.83	101.512	4.47167	19.2457	24.5568	17.8129	69.899	9.41233
A_21_P0000632	10.5036	NR_034080	100130855	USP3-AS1	8.7152	6.37665	6.86893	10.0272	13.2891	5.48527	11.7602	3.97833	3.21165
A_21_P0000634	2.79113	NR_034091	100129046	LOC100129046	2.49478	2.79689	2.3819	2.78024	2.47869	2.78505	2.89333	2.96705	3.56508
A_21_P0000635	70.709	NR_034101	100288346	NCAM1-AS1	94.164	98.3653	85.9608	96.3456	112.58	80.548	85.6607	86.6308	68.7578
A_21_P0000636	161.154	NR_034110	643749	TRAF3IP2-AS1	101.754	90.9113	83.488	159.238	86.2864	58.4296	31.5207	95.9031	31.0877
A_21_P0000637	1826.4	NR_034111	643749	TRAF3IP2-AS1	2111.78	2002.64	1743.67	2174.5	2133.01	2143.79	1054.42	1654.83	1210.97
A_21_P0000638	2.49694	NR_034112	149086	LINC01225	2.1835	2.46225	3.54685	3.27502	2.0369	2.24602	2.58846	3.71396	3.01497
A_21_P0000639	31.7423	NR_034114	100288123	LOC100288123	37.2878	31.2475	30.1463	27.5367	24.6147	15.1755	17.2546	38.4663	28.8449
A_21_P0000640	8.78872	NR_034119	728192	LINC00460	6.86352	2.69619	2.30538	307.369	2.69605	19.3912	2.79047	5.48647	9.02117
A_21_P0000641	166.176	NR_034125	387723	LINC00959	70.8067	61.7986	50.5116	88.2255	70.2957	16.9847	74.6581	52.363	77.2984
A_21_P0000643	3.08028	NR_034129	100128098	ST8SIA6-AS1	2.62408	3.8398	12.5252	2.90045	33.552	3.0913	5.35469	4.47021	3.63591
A_21_P0000644	2.82985	NR_034133	400655	LOC400655	2.43294	2.82518	2.44416	2.69388	2.45209	2.76296	2.88029	2.82269	3.33088
A_21_P0000645	15.265	NR_034147	149773	APCDD1L-AS1	13.6032	3.1119	2.53194	98.1241	6.38909	2.95281	3.69539	8.02685	49.3676
A_21_P0000646	38.7542	NR_034148	283143	LINC00900	7.10902	3.1451	2.56112	2.98656	2.75668	4.98889	3.32061	3.69139	3.84934
A_21_P0000647	2.76625	NR_034156	400696	LGALS17A	2.4678	2.79292	2.36286	2.75706	2.42711	2.73283	2.93638	2.99368	3.60506
A_21_P0000649	2.98216	NR_036445	219525	OR5AK4P	2.53694	2.92845	2.4436	2.84531	2.54085	2.77003	3.16257	3.12433	3.73229
A_21_P0000650	1852.48	NM_021047	56242	ZNF253	2901.45	2460.02	2899.48	2607.06	2735.41	818.222	1934.81	2905.47	2156.4
A_21_P0000651	256.925	NR_036470	100132101	HERC2P7	300.445	326.31	245.734	345.11	223.501	165.959	207.625	240.845	172.715
A_21_P0000652	4.68438	NR_036482	442524	DPY19L2P3	7.17002	4.12734	3.60343	5.81106	4.17389	4.44208	2.7125	6.24556	3.45559
A_21_P0000653	129.102	NR_036485	283104	SBF2-AS1	15.8653	7.24021	14.0002	159.33	10.5614	8.46988	5.82137	11.7737	3.1283
A_21_P0000654	36.7599	NR_036495	646938	LOC646938	32.2727	34.4015	31.4418	33.1076	26.928	29.4156	11.0214	22.6834	23.0264
A_21_P0000655	134.146	NR_036511	100129917	LOC100129917	209.096	153.885	127.059	196.918	93.1118	151.38	71.8116	114.722	90.6381
A_21_P0000656	4.1901	NR_036519	79415	C17orf62	2.30382	7.35455	2.21655	2.56366	3.68577	6.08373	2.70639	2.75982	3.35331
A_21_P0000657	61.7565	NR_036530	100289230	LOC100289230	72.7185	60.8176	59.4013	57.2901	18.6197	33.2955	76.7399	49.3088	38.0166
A_21_P0000659	61.029	NR_036531	100289373	UBAC2-AS1	108.082	96.5947	45.652	142.329	112.146	24.7278	64.1692	87.1203	65.4974
A_21_P0000660	1197.63	NR_036533	100499489	LOC100499489	946.552	996.6	596.293	619.2	600.42	362.971	700.654	1008.84	884.304
A_21_P0000661	25.2079	NR_036536	724102	SNHG4	16.6416	16.8382	10.0793	9.58485	10.8391	17.6794	7.79052	9.28784	23.3612
A_21_P0000662	203.69	NR_036537	100131320	RAB6C-AS1	137.238	141.702	103.712	185.596	139.72	81.0747	62.5464	144.203	182.786
A_21_P0000663	14.0295	NR_036540	644242	LINC00622	10.9043	12.1287	9.6338	7.67956	36.9457	23.8158	9.05576	18.6437	36.9544
A_21_P0000664	3.95859		920	CD4	2.32041	2.67123	2.23158	2.58482	2.26569	2.48998	2.8218	2.77279	3.30747
A_21_P0000665	3.06962	NR_036546	100271702	LINC00940	2.73853	3.08923	2.59871	3.07661	2.75239	3.13267	3.19368	3.24639	3.89181
A_21_P0000666	306.409	NM_001271592	100129361	LOC100129361	205.246	164.611	105.598	212.493	212.439	20.1122	206.769	202.571	471.585
A_21_P0000667	20.7858	NR_036611	100500773	LOC100500773	4.8234	2.76283	6.40012	4.15349	4.61572	2.76044	7.27675	13.9325	3.45318
A_21_P0000668	168.428	NR_036636	8759	ADAM1A	185.807	188.205	170.797	182.791	157.492	6.34324	119.974	244.587	106.527
A_21_P0000669	52.2984	NM_024580	79631	EFTUD1	72.8838	61.0859	64.5559	53.5145	82.8758	14.0067	41.4179	75.6131	73.3675
A_21_P0000671	23133.3	NM_175617	4493	MT1E	13871.1	12413.6	6863.31	20012.9	26336.1	3579.04	4228.65	20398.5	33662.1
A_21_P0000672	2.95671	NR_036678	283299	LOC283299	2.84782	7.16172	29.5348	2.86446	2.60791	2.93829	3.05168	9.94442	3.58507
A_21_P0000673	2.57864	NR_036753	401983	ZNF847P	18.5061	2.58155	2.20709	2.54836	2.20575	2.45925	2.6864	2.7402	3.32555
A_21_P0000674	9.52277	NR_037142	100289473	LOC100289473	12.6814	12.384	14.8144	30.5695	8.68912	2.78308	6.07538	12.9424	4.60317
A_21_P0000675	34.9695	NR_037168	100287846	LOC100287846	2.37284	3.3198	2.27597	2.63784	2.30769	2.57826	2.76194	4.20059	3.42801
A_21_P0000676	19.3053	NR_037184	400512	FLJ21408	16.7629	20.8622	25.6933	14.2953	16.283	14.8705	22.6108	13.8437	9.62557
A_21_P0000677	2.83201	NR_037194	400680	LINC00664	4.98154	2.737	2.7691	2.64493	2.3111	2.5229	2.90424	2.81593	3.29191
A_21_P0000679	327.102	NR_037601	100507217	LINC01578	602.777	717.733	495.344	400.86	380.22	107.543	175.784	452.406	269.378
A_21_P0000681	209.206	NR_027145	100271835	LIMS3-LOC440895	227.873	241.1	153.502	146.546	204.321	66.1274	83.8338	242.208	347.442
A_21_P0000682	568.325	NR_037642	100527964	LHX4-AS1	618.603	473.971	483.926	434.604	596.115	12.2669	361.23	322.825	467.492
A_21_P0000683	7.83948	NR_037662	100287632	LOC100287632	3.20439	3.77675	2.31734	5.16819	4.0773	5.83983	2.97627	7.47114	4.92322
A_21_P0000684	900.619	NR_037665	100506548	LOC100506548	1940.19	2364.57	1531.92	1745.48	802.772	2388.82	1409.26	1250.54	788.716
A_21_P0000685	6.63653	NR_037694	100286922	LOC100286922	2.68898	3.0538	2.56737	4.50544	2.71549	3.09902	3.15637	4.42425	3.79772
A_21_P0000686	30.6085	NR_037803	100379571	BACE1-AS	48.2781	40.5885	39.1435	36.7936	40.6934	24.3627	32.1658	40.2366	25.021
A_21_P0000687	16.1491	NR_037806	100379251	NPPA-AS1	18.1169	10.8259	3.02068	12.8224	9.17041	2.92022	3.93789	6.89759	3.7815
A_21_P0000689	2.79194	NR_037842	100359394	LINC00102	2.41785	2.80864	2.42867	2.671	2.42889	2.71648	2.85098	2.80467	3.31864
A_21_P0000690	25.0157	NR_037843	100316868	HOTTIP	2.50628	2.93334	2.51954	418.245	2.54862	2.85935	2.95966	2.91671	3.46604
A_21_P0000691	47.4143	NR_037844	115110	LOC115110	16.5552	15.0189	2.91933	24.7898	10.7312	17.4882	43.4413	11.2353	8.8111
A_21_P0000692	2.74317			lnc-PTPN14-3	2.44411	2.74724	2.34286	2.72117	2.42672	2.7276	2.83931	2.89776	3.4702
A_21_P0000693	2.56063	NR_037851	100505918	LOC100505918	2.23516	2.55325	2.16023	2.48543	2.14108	2.36518	2.67944	2.66728	3.20154
A_21_P0000694	375.661	NR_037858	254128	NIFK-AS1	433.88	342.564	284.996	565.053	391.796	118.467	253.838	299.647	267.484
A_21_P0000696	10.9141	NR_037876	100505893	SLIT2-IT1	6.33948	2.71698	2.32112	8.32134	8.15414	2.67092	9.69885	11.8355	3.46974
A_21_P0000697	55.8762	NR_037877	100505912	LOC100505912	279.382	708.698	179.628	108.572	103.347	45.7556	64.9121	244.037	91.7443
A_21_P0000698	2.72766	NR_037881	100505964	LINC01304	2.36098	2.64341	2.32328	2.55425	2.21563	2.43206	2.78703	2.71308	3.17579
A_21_P0000699	2.78171	NR_037883	100506421	LINC01158	2.48861	2.78742	33.7411	2.77245	2.46436	2.76635	2.88569	2.9638	3.56761
A_21_P0000701	3.06377	NR_037885	100287010	LOC100287010	2.61899	2.98135	3.90948	2.87094	2.61418	2.82007	3.20082	3.0718	3.57091
A_21_P0000702	37.7272	NR_037888	100507266	STX18-AS1	26.8967	35.213	27.297	61.5492	18.1824	8.77765	18.0047	20.195	8.76095
A_21_P0000703	31.7867	NM_001204221	57116	ZNF695	46.5601	22.1309	10.8968	59.3817	42.8585	19.2826	8.18915	42.0535	40.3238
A_21_P0000704	8.77547	NR_037897	386627	SAP30L-AS1	11.8277	6.5303	4.60472	32.3569	10.9848	16.5903	3.18103	3.18989	8.50315
A_21_P0000705	2.50557	NR_037901	100507524	ARHGEF26-AS1	5.57424	2.50387	4.52268	4.00995	2.09847	2.32742	2.77791	2.63143	3.98214
A_21_P0000706	8.9932	NR_037903	100507582	BHLHE40-AS1	5.86902	3.04435	5.02464	6.87437	16.3313	4.35147	3.15506	3.24453	5.3143
A_21_P0000708	19.6526	NR_037933	317760	ADAM20P1	16.3341	16.9171	22.5973	18.7786	26.5458	28.2503	8.35084	18.706	3.25755
A_21_P0000709	29.6489	NR_037934	285540	SEPSECS-AS1	17.9242	8.00393	8.87357	45.4793	13.8046	13.1087	5.63552	23.3906	5.31642
A_21_P0000710	3.05803	NR_037938	387065	HMGA1P7	6.9383	3.01682	5.45066	4.64218	60.0191	2.86505	3.21717	3.0947	3.63957
A_21_P0000711	331.559	NR_037969	100506462	SRD5A3-AS1	197.683	181.86	120.771	157.519	158.686	71.942	146.929	224.088	223.569
A_21_P0000712	2.94317	NR_038033	100551499	LINC00159	5.53595	2.92382	2.5222	2.79304	2.5476	2.91011	2.99977	2.91473	3.44353
A_21_P0000714	7541.23	NR_038108	100507246	SNHG16	10656.7	10014.6	9897.72	9991.58	10365.7	6056.73	8332.74	15277.5	13130
A_21_P0000715	970.532	NR_038131	85451	UNK	845.503	740.28	361.004	713.003	788.719	177.727	294.773	830.048	1498.12
A_21_P0000716	2.63571	NR_038135	641515	MGAT4EP	2.28683	2.60886	4.81715	2.52644	3.97435	2.40371	2.76018	4.96238	3.20016
A_21_P0000717	4418.96	NM_001206987	124512	METTL23	3990.36	3560.53	2593.11	5245.46	4539.2	2765.09	2447.43	4690.19	4547.81
A_21_P0000719	2.8328	NR_038201	100616530	C8orf37-AS1	3.53621	2.81467	4.25678	13.5826	2.42649	3.84414	2.98181	4.82469	3.48528
A_21_P0000720	2.53652	NR_038205	100616530	C8orf37-AS1	2.23005	2.53461	3.24631	2.48262	2.13344	2.53431	2.64853	3.12347	3.22779
A_21_P0000721	2.74728	NR_038206	100616530	C8orf37-AS1	6.80526	2.89466	6.29971	2.95729	7.87092	11.8386	2.78869	5.1047	3.34521
A_21_P0000722	3.0485	NR_038207	100616530	C8orf37-AS1	2.62067	3.04952	2.63813	2.90481	2.59486	2.98347	3.1377	3.02611	3.62362
A_21_P0000723	5.66181	NR_038208	100616530	C8orf37-AS1	7.51164	2.56312	5.65686	6.34573	3.91424	8.24222	3.81433	5.73975	3.29273
A_21_P0000724	2.49112	NR_038209	100616530	C8orf37-AS1	2.17892	2.5268	2.12593	2.38932	2.03145	2.38506	2.58068	3.57288	3.0074
A_21_P0000725	9.30982	NR_038210	552860	SAMD12-AS1	5.25785	8.94265	7.24504	6.61296	8.36793	5.64821	2.67606	4.92535	3.06605
A_21_P0000726	2.53774	NR_038215	100506840	IQCF4	2.21472	2.50499	2.14979	2.71502	2.07974	2.28657	2.64109	2.60233	3.06955
A_21_P0000727	2.47351	NR_038216	154092	LINC01010	2.52301	2.44036	2.11722	5.72279	2.01865	2.23218	2.55798	4.26987	2.98952
A_21_P0000728	149.222	NR_038227	100506451	RASSF8-AS1	114.825	99.1487	44.9422	145.633	170.161	37.2215	63.8494	132.905	195.35
A_21_P0000729	3.20324	NR_038234	100506172	LINC01568	2.72373	3.16077	2.57721	3.00361	2.79319	2.97264	3.34824	3.22352	3.79946
A_21_P0000730	3.05028	NR_038235	100507651	LOC100507651	2.59962	4.03042	3.78308	4.48833	2.63613	2.84549	3.20554	3.07971	3.60936
A_21_P0000731	1986.34	NR_038236	100507632	LINC00968	11.531	13.3761	19.4017	6.65185	7.87253	42.3063	77.7729	5.14956	41.9847
A_21_P0000732	1056.43	NR_038237	100507567	RAB11B-AS1	1471	1564.51	973.334	1194.34	1009.33	335.942	796.182	1183.5	853.24
A_21_P0000733	3.07119	NR_038239	100507629	LINC00658	2.61125	3.03236	2.4752	2.89963	2.67033	2.88141	4.62739	3.10924	3.66193
A_21_P0000735	2.93045	NR_038239	100507629	LINC00658	2.62569	2.93967	2.49417	2.93635	2.61048	2.94286	3.05771	3.15205	3.79292
A_21_P0000737	95.5955	NR_038247	100507433	ZNF571-AS1	5.50818	8.97181	12.5179	27.2455	12.4563	2.99572	11.7578	17.8967	9.21048
A_21_P0000738	32.4061	NR_038251	100507466	DPH6-AS1	17.1972	21.9289	2.49959	33.1393	11.8428	3.02361	29.7331	29.7296	6.85471
A_21_P0000740	61.885	NR_038260	59269	HIVEP3	346.507	224.255	163.215	41.7512	530.876	79.8148	153.086	458.166	679.982
A_21_P0000741	12.1001	NR_038264	100507098	ADAMTS9-AS2	16.7978	21.5414	32.6236	10.6765	21.9869	7.26804	8.96019	9.93139	21.3111
A_21_P0000742	43.5174	NR_038266	100506826	MYLK-AS1	83.7917	73.3777	72.064	116.713	96.126	95.2065	136.245	80.4273	44.5425
A_21_P0000743	2.7269		388553	BHMG1	27.2402	2.67913	2.3166	4.92981	2.32904	2.65016	2.77679	2.72168	3.18915
A_21_P0000745	101.635	NR_038271	100506866	TTN-AS1	190.041	206.106	185.199	144.359	183.687	40.5834	61.8156	173.515	82.0544
A_21_P0000746	45.4226	NR_038273	100506874	LINC00933	21.3713	36.5091	18.5185	45.117	18.3759	8.79281	24.4286	23.5064	8.00671
A_21_P0000747	15.113	NR_038276	100506895	LOC100506895	16.3712	22.8683	35.2269	5.03233	4.6455	7.37028	2.54049	47.8124	15.7244
A_21_P0000748	369.611	NR_038280	100506963	TCEB3-AS1	362.052	288.89	188.389	369.382	338.318	207.055	229.997	373.305	470.713
A_21_P0000749	25.7956	NR_038281	100506994	PTPRG-AS1	14.3386	13.6818	5.00788	14.7254	25.2183	2.74454	3.2838	7.51258	14.2851
A_21_P0000750	291.272	NR_038285	100507057	MFI2-AS1	194.122	219.782	186.94	555.508	242.889	462.933	265.765	178.066	156.592
A_21_P0000751	155.298	NR_038286	100507062	PSMD6-AS2	169.964	197.948	171.966	148.371	148.242	142.119	66.9973	114.035	153.134
A_21_P0000752	2.97422	NR_038288	100507064	TEX26-AS1	2.53214	2.9211	2.43946	2.83929	2.53295	2.76036	3.1567	3.12016	3.72404
A_21_P0000753	7.77764	NR_038289	100507086	DLG1-AS1	7.9504	10.1051	8.77599	2.78656	5.33075	4.27391	3.43839	9.32096	12.8311
A_21_P0000755	2.97902	NR_038292	100507173	LINC01012	2.60587	3.04885	2.6246	2.88818	2.61665	2.95148	3.07988	3.02771	3.62383
A_21_P0000756	33.556	NR_038293	100507173	LINC01012	35.8077	55.6127	66.1329	36.9002	44.6531	71.7904	19.8022	33.172	39.7688
A_21_P0000757	5.44651	NR_038300	100507377	LOC100507377	2.32852	2.66687	2.98989	2.58372	2.31817	3.78415	2.76374	5.11011	3.18346
A_21_P0000759	5.3016	NR_038311	100505746	ITGB2-AS1	3.10374	2.65328	2.2742	2.60167	2.31879	3.95551	2.7442	2.75646	3.26613
A_21_P0000760	1163.3	NR_038318	100526771	TMPRSS4-AS1	1216	1175.07	1201.82	1239.84	1184.73	959.35	1056.84	1547.65	1769.26
A_21_P0000761	2.89658	NR_038319	100505716	LOC100505716	2.55307	8.81579	2.36342	5.38385	4.81062	6.33508	3.02686	2.92058	3.4131
A_21_P0000762	2.94745	NR_038321	282763	OR51B5	2.63629	2.9705	2.51378	2.95536	2.60373	2.94723	3.11195	3.19528	4.1605
A_21_P0000763	2.71243	NR_038323	100507156	LOC100507156	2.41605	3.57604	2.31644	2.69833	6.85739	2.66747	2.88519	4.13245	3.53658
A_21_P0000764	11.2216	NR_038324	100505768	LINC01364	12.3479	17.867	7.10454	43.4088	42.5797	26.2237	2.99991	15.3864	5.70352
A_21_P0000765	3.05889	NR_038325	100505776	LINC01541	3.74015	3.02919	2.47597	2.90476	2.65445	2.89492	3.21543	3.12978	3.75655
A_21_P0000766	428.528	NR_038328	100132288	TEKT4P2	560.568	535.507	718.244	666.656	955.633	827.205	524.368	526.115	1707.39
A_21_P0000767	3.01918	NR_038330	100505540	SLIT1-AS1	4.21654	3.03732	2.55452	5.31708	2.70674	3.08817	3.24909	3.15191	3.77161
A_21_P0000768	2.69514	NR_038331	100505545	LINC01095	2.70538	2.68234	9.65825	2.62569	4.51881	2.66122	2.77482	2.77612	3.28357
A_21_P0000770	3.32243	NR_038333	100505658	LOC100505658	2.23029	2.50492	2.20074	2.42926	4.09876	2.30649	2.63137	2.5777	3.01436
A_21_P0000771	6.81931	NR_038334	100505715	LOC100505715	3.44467	2.99145	2.5652	2.86579	6.73531	2.99315	3.0957	4.57401	3.54839
A_21_P0000772	94.8637	NR_038337	100505783	OSER1-AS1	26.9716	28.8211	22.5355	81.0169	60.5548	33.6299	9.05763	38.9864	40.2516
A_21_P0000773	2.95147	NR_038340	100505817	LOC100505817	2.51112	2.91881	2.51415	2.79527	2.54886	2.9258	3.00961	2.91484	3.44056
A_21_P0000774	22.6364	NR_038341	100505826	STK4-AS1	16.8805	17.2079	10.5534	24.1191	16.6307	2.45224	10.2893	12.0006	56.4045
A_21_P0000775	26.1351	NR_038351	100505975	ENO1-AS1	51.2814	21.5229	13.2407	34.0701	21.6194	2.8237	27.496	24.0339	40.027
A_21_P0000777	2.92879	NR_038356	100506071	LOC100506071	2.62074	2.94749	2.49682	2.93354	13.1135	2.92813	5.7702	4.9397	3.80483
A_21_P0000778	163.161	NR_038357	100507331	ZSWIM8-AS1	472.584	314.693	215.131	240.095	719.106	102.694	91.1705	615.758	322.535
A_21_P0000779	3.64348	NR_038360	100506540	SPTY2D1-AS1	9.36878	4.51087	7.1847	11.4064	6.05473	4.4296	3.58656	4.77556	4.20744
A_21_P0000780	13.6641	NR_038362	25850	ZNF345	6.35606	5.77342	4.41689	5.56329	7.14734	2.62702	6.47098	3.91784	8.58717
A_21_P0000781	309.724	NR_038366	100506311	HOTAIRM1	382.822	405.237	38.5976	715.741	1026.48	13033.7	1839.46	207.456	2948.36
A_21_P0000782	3.23424	NR_038390	100288077	WTAPP1	2.77889	3.10717	2.65353	3.00072	2.72507	3.04935	3.33457	3.21175	3.73156
A_21_P0000784	66.8485	NR_038396	100506469	TMEM147-AS1	48.0195	41.5727	23.8928	78.332	47.0541	64.6528	34.3371	52.139	52.6962
A_21_P0000785	2320.26	NR_038397	100628315	DNM3OS	5446.49	2708.01	3450.69	3290.66	2811.41	1878.63	737.094	1738.35	1862.38
A_21_P0000786	4.08651	NR_038401	100131047	LOC100131047	2.15952	2.43262	2.11636	2.36985	2.01823	2.23953	2.5425	2.52569	2.97712
A_21_P0000789	3.35267	NR_038403	100507423	MKNK1-AS1	3.27516	3.28494	2.81999	6.59125	2.8651	3.09728	3.46393	3.38228	4.23285
A_21_P0000790	3.00355	NR_038404	100506801	LOC100506801	3.57591	3.01329	2.54677	5.39508	2.6355	3.03399	3.12045	3.05277	35.1827
A_21_P0000791	3.17189	NR_038409	90499	FAM95A	2.74022	3.06289	2.63922	2.95063	2.66036	2.87748	3.26873	3.15837	3.69058
A_21_P0000792	55.426	NR_038410	100506779	BZRAP1-AS1	73.3657	96.6773	103.245	54.8042	48.6686	27.2214	7.7065	62.4566	23.895
A_21_P0000793	10.8203	NR_038420	100132618	ZRANB2-AS1	4.25745	9.65008	9.7565	2.48435	4.87882	3.75329	3.60167	6.49664	7.68917
A_21_P0000795	2.76512	NR_038423	100289211	LINC00624	2.47248	2.77412	2.36166	2.75589	2.42852	2.72459	2.89239	2.97015	3.59363
A_21_P0000796	2.81199	NR_038424	100288079	GS1-279B7.1	2.39482	2.76235	2.38704	2.66094	2.41131	2.75392	2.85753	2.78416	3.26491
A_21_P0000798	3.10426	NR_038427	100505624	GTF3C2-AS1	2.77572	3.12671	2.63118	3.12241	2.76519	3.15085	3.23314	3.29539	3.95461
A_21_P0000799	60.3764	NR_038430	100506054	RNASEH1-AS1	56.414	38.2868	49.1595	105.16	71.4691	14.5768	40.8568	44.5227	99.9996
A_21_P0000800	84.2482	NR_038431	100506054	RNASEH1-AS1	93.1018	57.7057	82.0733	180.946	103.657	19.0675	102.606	52.097	129.673
A_21_P0000801	3.0931	NR_038432	100506274	LOC100506274	2.61035	3.05908	2.50455	2.93319	2.6809	2.91965	3.248	3.16505	3.8045
A_21_P0000803	3.20667	NR_038434	100506474	LOC100506474	38.8478	54.8812	6.40528	2.82233	6.19619	2.79856	3.12324	48.2365	3.61119
A_21_P0000804	469.564	NR_038435	100506783	HOXD-AS2	1641.4	1500.69	1054.47	527.843	1912.14	33.0685	11.8271	2150.54	1596.81
A_21_P0000805	3.33269	NR_038437	100507443	LOC100507443	2.88629	3.27116	2.83333	3.11905	2.76685	3.00188	3.37801	3.38671	3.98346
A_21_P0000806	35.1031	NR_038441	100128590	SLC8A1-AS1	13.6311	3.09755	2.61909	70.6305	12.3829	26.3015	41.5431	3.33852	176.844
A_21_P0000807	2.78891	NR_038447	100130231	LINC00861	2.45162	2.78527	2.36863	7.28554	2.47334	2.8034	2.87923	2.88861	3.42785
A_21_P0000808	85.8485	NR_038448	440288	UBL7-AS1	85.8393	58.1914	45.4013	120.691	125.319	32.0597	35.7112	114.433	147.695
A_21_P0000809	25.6523	NR_038452	100505681	NAPA-AS1	26.9629	19.753	21.9862	52.6738	21.7992	25.5095	3.50533	21.0676	30.9433
A_21_P0000810	2.64271	NR_038455	100507389	LOC100507389	2.27822	2.59759	2.25289	2.5207	2.2369	2.53139	2.69553	2.65603	3.11362
A_21_P0000811	2.94948	NR_038455	100507389	LOC100507389	2.64314	2.95818	2.50887	2.95711	2.63417	2.97081	3.07376	3.16845	3.81032
A_21_P0000812	32.364	NR_038458	400604	TOB1-AS1	32.1581	21.7472	22.8113	59.1338	22.7571	21.2228	38.7308	25.5843	17.4644
A_21_P0000813	12.8316	NM_001297550	100506013	APELA	3.51814	2.57566	4.57875	2.49553	2.20314	23.85	2.67478	2.62932	3.07742
A_21_P0000814	2.89453	NR_038833	494558	C9orf135-AS1	2.46744	3.13191	2.35991	2.76359	2.49111	2.72552	3.04814	2.96712	3.53937
A_21_P0000816	2.63357	NR_038839	645355	MIR3976HG	2.28338	2.62439	2.20215	2.55632	36.1067	2.46644	2.76131	2.74844	3.3216
A_21_P0000817	2.60575	NR_038839	645355	MIR3976HG	2.25852	6.34405	2.22572	2.49773	4.3917	2.48894	2.66457	2.63793	3.09737
A_21_P0000818	62.8675	NR_038847	100505576	LINC00672	101.73	139.535	142.287	174.619	224.334	95.7713	60.0436	173.315	33.7189
A_21_P0000819	3.22662	NR_038852	503519	LINC00929	2.68218	5.10639	2.74867	2.99355	2.71102	2.92514	3.31374	3.25229	3.93011
A_21_P0000820	34.313	NR_038854	100506668	NRAV	32.2532	18.1848	23.3209	34.9446	24.2989	3.64865	15.947	17.5194	20.6234
A_21_P0000822	9.19371	NR_038877	286189	LOC286189	2.49885	2.91399	2.4023	2.82182	2.54303	2.80209	3.11216	3.05665	3.68054
A_21_P0000823	48.078	NR_038879	100506215	PAXBP1-AS1	58.3591	42.8109	24.3838	36.2312	31.6331	7.32214	19.656	26.9877	24.0519
A_21_P0000824	2.74191	NR_038880	100506215	PAXBP1-AS1	8.94717	3.68248	2.96993	6.64604	2.32101	2.60772	4.05938	4.295	3.19674
A_21_P0000825	2.99472	NR_038885	100506385	LINC01426	2.61143	2.93188	2.5515	2.80845	10.2647	2.71602	3.44066	6.48791	3.53856
A_21_P0000826	12.4926	NR_038886	100506385	LINC01426	2.27692	2.61052	2.19514	2.55265	10.1216	2.47382	2.74897	2.75177	3.34146
A_21_P0000827	11.671	NR_038894	100506428	CBR3-AS1	10.8704	8.28166	10.8318	17.966	11.3253	2.47638	13.03	9.522	3.34395
A_21_P0000829	401.416	NR_038903	100506233	RAB30-AS1	484.438	324.927	149.718	628.991	333.818	94.6223	360.934	370.155	494.277
A_21_P0000830	46.5389	NR_038903	100506233	RAB30-AS1	70.2562	49.6342	22.1274	57.7527	23.2398	42.8697	29.8829	27.2134	26.7516
A_21_P0000831	36.533	NR_038905	100506368	LOC100506368	52.192	43.8159	38.0292	53.7574	75.6263	2.60851	18.7732	37.6516	15.0323
A_21_P0000832	2.67627	NR_038907	100507300	ALKBH3-AS1	2.38629	2.68343	2.35064	2.65745	2.32536	25.655	3.99746	2.86545	3.90794
A_21_P0000833	113.692	NR_038908	100507392	SENCR	129.496	104.417	72.2568	19.1149	155.447	10.5189	154.419	317.037	411.154
A_21_P0000835	69.2236	NR_038910	100129845	PCOLCE-AS1	80.8323	63.462	39.071	77.6166	44.7897	15.5842	35.8216	33.5831	8.09276
A_21_P0000837	2.58607	NR_038913	100507589	NAGPA-AS1	2.27255	2.5862	2.18945	2.53957	2.24376	2.45821	2.71486	2.74062	3.33398
A_21_P0000839	3.28793	NR_038923	254100	SSSCA1-AS1	2.82253	3.7441	2.69125	3.04815	2.78097	2.99825	3.38762	3.26523	3.79167
A_21_P0000840	39.8119	NR_038924	100506649	PXN-AS1	78.9978	57.7181	32.56	97.8049	54.7265	21.1115	17.0176	51.9688	68.5039
A_21_P0000841	2.55268	NR_038926	100505483	PRKAG2-AS1	2.21964	2.4927	2.17203	2.42086	3.89966	2.73717	2.62929	2.57906	3.01986
A_21_P0000843	2.77599	NR_038930	100507250	LOC100507250	2.47762	2.79835	2.37032	2.76696	2.47737	2.74257	2.93823	3.00063	3.61711
A_21_P0000845	89.5021	NR_038939	650794	MIPEPP3	38.9935	51.4365	26.1827	6.33464	8.69723	2.66314	2.96203	11.0608	62.4564
A_21_P0000846	2.81178	NR_038940	100505839	SH3PXD2A-AS1	2.42713	2.72433	2.96392	2.63907	2.31081	2.51551	5.53712	2.81766	3.28062
A_21_P0000847	107.542	NR_038942	100630918	LOC100630918	76.1209	41.6504	42.1902	81.5476	61.4046	33.3588	46.1341	47.7103	95.9479
A_21_P0000848	5.82969	NR_038946	100506025	ISPD-AS1	2.65875	2.99994	2.52915	2.98024	2.69319	3.05548	3.101	3.15143	3.7701
A_21_P0000849	3.00009	NR_038949	100506195	LARGE-AS1	2.55861	2.9779	2.56453	2.84629	2.58469	2.97265	3.06932	2.96552	3.51662
A_21_P0000850	8.44634	NR_038951	100506343	FAM212B-AS1	7.88493	9.19735	19.126	9.77807	6.28518	2.41609	2.61737	22.9569	3.48988
A_21_P0000853	3.34818	NR_038962	100506409	ELOVL2-AS1	2.86599	3.2129	2.72111	3.10063	2.84727	3.06163	3.44622	3.32291	3.85085
A_21_P0000854	3.39445	NR_038965	100506497	LOC100506497	2.93196	3.29481	2.82194	3.1599	2.89023	3.12067	3.4919	3.40294	3.98069
A_21_P0000855	3.13325	NR_038966	100506585	LOC100506585	5.25008	10.3575	2.66062	3.21369	12.4668	3.71546	3.2719	3.37446	4.03769
A_21_P0000856	2.70615	NR_038974	100288432	IL10RB-AS1	2.41236	2.80407	2.41206	2.63262	6.04613	2.59747	2.81817	2.7955	8.76153
A_21_P0000857	7.53134	NR_038978	340544	MORF4L2-AS1	9.99309	3.66074	15.0867	7.60206	5.87139	2.34852	2.72388	12.1135	3.6315
A_21_P0000858	2.55904	NR_038979	100506207	LOC100506207	2.22782	2.50764	2.16967	2.43512	2.9204	4.10076	2.64946	2.59891	4.26647
A_21_P0000859	22.6907	NR_038980	100506207	LOC100506207	7.87742	5.7544	4.25985	8.35854	8.49973	2.88467	8.7791	3.00027	14.0181
A_21_P0000860	5.76609	NR_038982	100507346	LOC100507346	5.19681	7.65518	4.26545	7.40018	6.25849	4.02959	4.56155	3.12964	9.75441
A_21_P0000861	2.86197	NR_038983	100506134	TTC21B-AS1	2.3701	7.3332	5.46185	2.64411	2.31668	2.59697	2.81674	2.86511	3.47197
A_21_P0000862	23.3276	NR_038985	100132987	LINC00856	9.64203	7.48861	3.14249	13.1022	8.77288	6.37379	3.17503	4.74534	20.6364
A_21_P0000863	2.57971	NR_038986	100507470	GRID1-AS1	2.24158	2.51586	2.18949	8.60515	2.08777	2.29609	2.6598	2.603	3.04584
A_21_P0000864	4.7888	NR_038987	100507489	LINC01277	2.26516	2.58577	2.18562	8.02931	4.1903	2.3817	2.72921	5.67481	3.18695
A_21_P0000865	119.66	NR_038989	100507584	LINC01016	157.769	149.932	168.785	140.881	142.81	102.9	150.423	136.479	170.79
A_21_P0000867	4028.64	NR_038993	100131117	ZBTB20-AS1	4085.13	4367.76	2750.69	3432.3	3513.11	3652.94	1390.25	3389.9	3748.4
A_21_P0000869	2.64909	NR_039975	100506229	LINC01093	2.28645	2.64291	2.43858	2.57573	2.27099	2.53116	2.81491	2.7939	3.37694
A_21_P0000870	27.0746	NR_039978	100533182	SEC24B-AS1	65.0512	45.7815	33.8786	55.7048	29.8271	4.75418	22.3741	37.034	31.9884
A_21_P0000871	2.69252	NR_039979	100505659	LINC00967	2.30432	2.63698	2.29314	2.54827	2.27238	2.57572	2.73316	5.53123	3.13321
A_21_P0000872	2.9198	NR_039987	100506050	LINC01005	2.51796	2.93972	2.94531	2.796	2.55628	2.89168	2.98768	2.92567	3.46819
A_21_P0000873	2.7724	NR_039987	100506050	LINC01005	2.39517	2.68687	2.31449	2.60433	2.26861	2.47332	2.86925	2.77984	3.23778
A_21_P0000874	28.3664	NR_039990	100507299	SMC5-AS1	27.9072	36.8164	57.9172	43.4146	53.372	2.9699	25.6904	30.6486	23.128
A_21_P0000875	2.79321	NR_039992	100505967	LINC00645	2.45736	2.79752	2.43905	2.65766	2.36503	2.57734	2.88163	2.82667	3.36396
A_21_P0000876	91.5054	NR_105019	100505894	TMEM161B-AS1	114.702	115.793	49.4959	291.043	157.837	429.262	193.674	140.232	77.2422
A_21_P0000877	21.9605	NR_039996	100506433	LINC00648	15.776	20.8588	10.9674	15.6624	11.3472	6.29817	14.7787	13.2871	7.97797
A_21_P0000878	2.79988	NR_039998	100506655	LCMT1-AS2	2.41451	2.73525	2.31373	4.06395	2.33006	2.53523	2.92236	2.82857	3.30315
A_21_P0000879	3.24279	NR_040000	339166	LOC339166	2.80394	3.1382	2.69856	3.01786	2.73695	2.95779	3.34365	3.23563	4.66421
A_21_P0000880	9.85615	NR_040012	100506436	SPAG5-AS1	17.6531	13.1809	8.34833	45.1962	21.3762	32.1055	6.67844	9.69731	14.1794
A_21_P0000881	2.58475	NR_040015	100631378	LOC100631378	2.25586	2.59296	2.17114	2.53174	2.21888	2.47871	2.75214	2.74894	3.32842
A_21_P0000882	3.13655	NR_040017	100507218	RNF157-AS1	2.6968	3.01394	2.57951	2.91379	2.62494	2.83754	3.2366	3.11526	3.61862
A_21_P0000883	3.11208	NR_040020	400620	LOC400620	2.78372	3.14017	2.65666	3.14326	2.70535	3.09323	3.28292	3.38519	4.02369
A_21_P0000884	26.5991	NR_040023	100507321	ERVK13-1	39.247	35.3815	43.6735	32.6057	19.3269	5.42081	34.3801	42.6917	18.8238
A_21_P0000885	284.087	NR_040027	284408	ZNF790-AS1	241.85	206.701	182.981	248.568	184.542	87.9391	210.421	184.282	201.821
A_21_P0000886	3.74857	NR_040031	100288122	LDLRAD4-AS1	3.94632	9.37954	6.4309	3.98856	9.48393	2.48675	3.11705	5.97113	3.34535
A_21_P0000887	3.29225	NR_040036	100505835	LINC01532	2.8055	3.18264	2.64202	3.05976	2.83537	3.03041	3.41055	3.27586	3.7957
A_21_P0000890	2.76482	NR_040043	100505536	ISM1-AS1	2.37818	2.72898	2.34376	2.64626	2.7812	2.72966	2.82771	2.77875	3.26488
A_21_P0000891	122.945	NR_040047	100507495	SDCBP2-AS1	144.298	110.101	78.0345	129.218	111.56	39.7676	126.835	94.2129	58.2719
A_21_P0000892	89.9254	NR_040050	100507351	LOC100507351	126.401	94.8083	76.7815	104.846	110.078	63.7457	78.2954	94.0938	101.847
A_21_P0000893	96.13	NR_040051	100506686	IQCH-AS1	99.4798	101.326	38.0517	127.274	44.5228	9.58232	42.2275	48.9947	15.6043
A_21_P0000894	7.23261	NR_040055	100506686	IQCH-AS1	4.64463	12.8339	3.9469	3.53813	2.7592	9.5563	3.29324	3.71269	4.05992
A_21_P0000895	9.19043	NR_040062	100131089	SRP14-AS1	8.09974	3.74495	5.86283	3.1232	2.76357	7.89706	3.54561	3.29475	7.16084
A_21_P0000896	2.71462	NR_040063	284649	SMG7-AS1	2.32096	2.6585	2.32126	2.55906	2.42827	2.57472	2.74859	2.68696	3.14711
A_21_P0000897	54.3738	NR_040066	100287616	LOXL1-AS1	87.6646	50.5503	104.096	109.032	75.7313	12.7506	51.3567	125.178	64.6501
A_21_P0000898	20.4955	NR_040073	100131234	MIR181A1HG	85.8031	31.5348	51.4337	41.2854	64.792	25.8838	18.1171	65.2865	80.3089
A_21_P0000899	175.136	NR_040091	100506990	LOC100506990	109.182	163.912	71.999	96.9257	83.6876	17.6686	29.031	37.9027	125.267
A_21_P0000900	37.2882	NR_040093	100505678	STARD4-AS1	36.0274	26.6934	25.6534	26.2094	44.711	28.5656	6.93625	22.0572	18.7195
A_21_P0000901	15.6418	NR_040100	285266	ENTPD3-AS1	8.42037	2.7682	5.84747	20.4601	3.20238	2.73181	2.87046	2.95054	3.56014
A_21_P0000902	2.89102	NR_040107	100287559	ADPGK-AS1	2.46206	2.85063	2.36649	2.77093	2.47814	3.10522	3.08528	3.04115	3.623
A_21_P0000903	2.58379	NR_040111	100505782	LOC100505782	2.24743	2.5311	2.99948	23.8848	2.54214	2.3094	2.67901	4.05443	3.07598
A_21_P0000905	2.8505	NR_040246	100287944	LOC100287944	2.54623	2.92717	2.52457	2.74753	2.47949	2.67828	2.98723	2.94307	3.53974
A_21_P0000906	12.9607	NR_040250	100128025	WWTR1-AS1	13.9388	10.8477	9.06075	4.05941	16.7942	2.66155	2.84477	9.92412	4.52953
A_21_P0000907	3.07957	NR_027088	284661	LOC284661	2.65043	3.0067	2.58018	2.91987	2.5388	2.71098	3.22909	3.23426	3.88809
A_21_P0000908	8.49858	NR_033981	400761	FLJ27354	7.9387	5.07339	2.88921	24.8847	10.9244	8.16588	4.70638	13.9698	12.3314
A_21_P0000909	34.1582	XR_108282	284600	LOC284600	36.1892	51.9816	37.3151	32.9373	93.2208	19.5723	17.2025	19.3902	8.07074
A_21_P0000910	683.445			lnc-MIB2-1	810.372	848.782	609.624	1104.86	914.928	809.193	567.451	764.489	1096.34
A_21_P0000911	12.1923			lnc-WDR65-1	15.9241	9.50656	13.7218	9.67261	13.3413	17.0482	4.0556	11.3046	6.75302
A_21_P0000913	3.86428	NR_110627	101926944	LOC101926944	2.71931	2.77936	2.20872	7.05306	2.22404	2.48334	2.72354	2.76377	3.36214
A_21_P0000914	2.85018	NR_125938	101927244	LOC101927244	2.46703	2.87796	2.47957	2.73434	2.5004	2.80851	2.91576	2.86693	3.39639
A_21_P0000915	2.95038	NR_110676	101927295	LINC01360	2.58568	3.0296	2.60208	2.86797	2.61101	2.9352	3.05132	3.00893	3.59696
A_21_P0000916	2.67817	NR_125969	101928995	LOC101928995	2.30964	2.66501	2.33012	2.59889	2.28359	2.54072	2.82131	2.80552	3.40013
A_21_P0000917	78.5685			lnc-CHD1L-1	74.4202	58.6483	39.5196	90.6111	45.9307	13.3952	49.6885	55.8813	39.1675
A_21_P0000920	2.66818	NR_110716	101929120	LINC01351	2.30812	2.65164	2.22089	2.56679	2.24331	4.35848	2.80108	2.75262	15.7152
A_21_P0000921	18.8428	NR_110797	101929730	LINC01352	19.8635	24.4725	9.60627	26.1687	23.2419	15.2517	11.9896	15.2744	13.549
A_21_P0000922	2.7557	NR_125944	101927787	LOC101927787	2.37466	2.72234	2.33712	2.64231	2.38784	2.72139	2.82037	2.77618	3.26294
A_21_P0000923	3.03056			lnc-C1orf31-7	2.93246	4.29393	3.29539	2.86296	2.62209	2.83398	4.00971	6.34848	3.60485
A_21_P0000925	216.551			lnc-SCCPDH-1	257.745	289.683	176.255	230.173	184.26	43.2298	124.642	164.722	53.8191
A_21_P0000926	39.1677	NR_122045	100130417	LOC100130417	51.8083	56.9708	24.0003	23.0194	64.2942	6.17914	16.3462	10.6111	27.7492
A_21_P0000928	24.0977	NR_037844	115110	LOC115110	45.6415	28.5258	18.2682	34.2031	27.9974	29.0437	28.8926	40.4964	28.8479
A_21_P0000929	3.14366	NR_033887	339505	LINC01141	2.8145	3.17923	2.70115	3.1946	2.63793	3.04132	3.31407	3.42664	4.06196
A_21_P0000932	2.98967			lnc-ALG14-5	2.67847	2.99882	2.53961	3.00023	2.67801	3.02465	3.11261	3.20739	3.85216
A_21_P0000933	3.25041	NR_125954	101928476	LOC101928476	5.18372	3.29276	2.82234	4.34652	2.82976	3.97103	3.40669	3.77761	4.01281
A_21_P0000934	2.56302	NR_103777	100996251	LOC100996251	3.71647	2.52773	2.16461	2.45346	2.10311	2.90199	3.08148	4.05402	3.09257
A_21_P0000935	51.9498				61.79	75.5943	55.7771	66.1181	66.8088	45.0872	26.2886	65.8593	52.933
A_21_P0000936	3.00829	NR_125945	101927851	LOC101927851	2.55468	2.98352	2.43512	2.8576	2.61182	2.84013	3.16893	3.06791	3.64853
A_21_P0000937	3.25301				2.79676	3.1268	2.67283	7.10394	6.84074	2.9606	3.35251	3.23153	3.7572
A_21_P0000938	2.6188				2.27021	2.61767	2.18496	2.55351	2.24413	2.50359	2.78293	2.76984	3.35181
A_21_P0000940	3.17845	XR_109346			9.61988	7.56833	10.9358	4.76884	4.30459	4.29086	5.21492	4.3121	3.9229
A_21_P0000941	64.2233	XR_241053			67.0435	63.9461	60.392	81.9726	62.9241	60.4355	47.3703	46.892	43.0499
A_21_P0000942	14.7063			lnc-RER1-1	32.3369	17.6857	11.8162	13.2108	15.3746	15.9156	9.30897	17.0149	13.8031
A_21_P0000943	2.82295			lnc-AJAP1-2	2.52263	2.84457	5.3751	2.8198	2.48559	2.80127	3.29267	3.05289	3.67619
A_21_P0000944	7.69726				7.18138	6.12369	7.44565	6.7336	11.7133	4.35274	8.90256	3.92107	5.64295
A_21_P0000946	3.14221	NR_125998	102724539	LOC102724539	5.87205	3.72959	2.48965	7.11468	7.19187	4.38698	2.75221	9.14408	5.58063
A_21_P0000950	2.72474				14.25	22.1262	10.1403	2.57733	6.68772	2.56961	2.76605	7.1979	4.60675
A_21_P0000952	2.86231				2.56339	2.87166	2.44064	2.86216	2.5367	2.85389	2.99072	3.07888	3.71326
A_21_P0000953	8.62902				5.72541	8.19394	3.66472	3.88859	4.90725	52.62	2.89931	2.85689	3.43982
A_21_P0000954	8.98282				15.4391	9.49495	16.5184	10.2662	9.50195	13.3061	22.4356	8.34769	11.2744
A_21_P0000955	2.79766				2.39396	2.77977	2.29859	2.68651	2.39061	2.6317	2.94149	2.88643	3.4646
A_21_P0000962	2.84922				2.45176	2.78661	2.34201	2.69077	2.38995	2.59586	2.97962	2.87864	3.36119
A_21_P0000964	3.37684	NR_027085	284551	LINC01226	2.88233	3.24615	2.72666	3.12575	2.88164	3.08027	3.4636	3.35171	3.88223
A_21_P0000965	3.19783			lnc-AL591845.1-2	2.72037	3.13148	2.56412	2.99395	3.43164	2.9751	3.34372	3.20732	3.74521
A_21_P0000967	2.98099		1580	CYP4B1	2.52591	2.95554	2.47083	2.84056	2.58026	2.82435	3.1366	3.05662	3.66545
A_21_P0000968	2.58431	NR_047498	100874253	LINC00853	2.27983	2.5858	2.19562	2.54379	2.20524	2.4603	2.70837	2.74356	3.33815
A_21_P0000970	2.96524				4.80803	2.89686	2.52476	2.77866	2.46843	2.68109	3.05321	2.96594	3.49413
A_21_P0000971	2.79785				2.49811	2.82353	2.38987	2.79165	2.45922	2.77113	2.96612	3.02903	3.64511
A_21_P0000972	3.30774				2.88263	3.2527	2.79574	3.10167	2.82937	3.05876	3.42534	3.34242	3.94252
A_21_P0000973	2.91124				2.60424	2.93155	2.48281	11.5382	2.57345	2.90772	3.06953	3.56406	3.78391
A_21_P0000974	2.50833			lnc-LRRC42-1	2.22111	2.50886	2.14851	2.46445	2.11282	2.34772	2.61058	2.6449	3.1938
A_21_P0000976	2.91755				2.54913	2.91721	2.46615	2.85241	2.60083	2.97265	3.01801	2.9939	3.55625
A_21_P0000977	2.59413				2.27108	3.18509	2.18711	2.54335	2.2165	2.47436	2.73693	2.75074	3.34299
A_21_P0000978	2.99559				2.53158	2.95898	3.21578	2.85548	5.57028	2.84037	3.15014	4.42591	6.69338
A_21_P0000982	2.5874		102723938	LOC102723938	2.236	2.53974	2.2121	2.46573	2.16309	2.43637	2.6391	2.60369	3.051
A_21_P0000983	3.39341				2.90169	3.25678	2.7538	3.14013	4.15698	3.10143	3.48232	3.36867	3.90341
A_21_P0000985	2.68098		101927295	LINC01360	2.31309	2.66823	2.22863	2.5979	2.27747	2.52696	2.81542	2.79662	3.38405
A_21_P0000987	2.63247	NR_110677	101927295	LINC01360	2.28362	2.56187	2.22361	2.48591	2.13441	2.34058	2.71705	2.65032	3.09696
A_21_P0000988	3.32111				2.90786	3.3345	2.87944	3.14592	2.8142	3.06613	3.42019	3.43158	4.07644
A_21_P0000989	2.80691	NR_125940	101927412	LOC101927412	2.52534	2.98806	2.53066	2.80133	2.58363	2.84249	2.94776	2.95988	3.55798
A_21_P0000990	2.49118				3.77218	2.44484	2.13407	20.9361	2.02599	2.24621	2.56187	2.53091	2.97179
A_21_P0000991	2.82516				13.2672	2.83143	2.40753	2.81535	2.51934	2.83457	2.9284	3.00085	3.60167
A_21_P0000994	2.62462				2.65577	2.62846	2.2526	2.60132	2.64522	2.54184	2.72166	2.78587	3.35828
A_21_P0000995	2.79605			lnc-ABCD3-4	2.41097	2.73549	2.30955	2.64443	2.33105	2.53658	2.92114	2.82846	3.30592
A_21_P0000996	30.744		100505940	LOC100505940	59.7429	2.43321	2.72354	70.436	3.41527	2.23437	32.3835	31.6191	27.6503
A_21_P0000998	3.30772				2.83068	3.17419	2.68545	3.06484	2.81017	3.02294	3.41067	3.28241	3.80132
A_21_P0001001	2.51286	XM_006710625		lnc-KCNC4-1	6.46014	11.4108	6.038	2.37913	17.4661	2.26765	2.54841	12.55	10.176
A_21_P0001002	47.3881	NR_103744	100506392	SLC16A1-AS1	37.4536	43.2533	54.8671	32.2637	36.2015	11.2815	18.9115	47.4524	35.8435
A_21_P0001006	2.87973	NR_126408	104355292	LINC01525	2.44372	2.84346	2.34964	2.76142	2.47703	2.73488	3.05396	3.00554	3.60703
A_21_P0001007	3.14233				2.6524	3.1026	2.5513	2.97246	2.71159	2.9406	3.29286	3.21704	3.87646
A_21_P0001008	2.7142				2.34907	2.64314	2.26879	2.56182	2.22353	2.42746	6.09301	3.26075	21.1379
A_21_P0001009	2.85911				2.51452	2.85179	2.4846	2.71133	2.4147	2.62447	2.95447	2.89042	9.63476
A_21_P0001010	78.2604			lnc-RP3-377D14.1.1-7	148.26	133.176	209.164	131.813	158.664	106.486	118.775	85.8085	152.558
A_21_P0001011	20.8554			lnc-RP3-377D14.1.1-4	11.9692	9.78433	26.6267	13.8825	45.8757	3.01231	14.3837	5.28052	8.95235
A_21_P0001014	3.19025				2.70815	3.15637	2.61702	3.00358	2.72227	2.90953	3.32523	3.25843	3.94432
A_21_P0001015	3.3733				7.36301	3.24224	2.81525	8.43486	12.8433	3.08148	4.25906	7.71229	3.87639
A_21_P0001016	4.30457	NR_104189	100873165	SRGAP2-AS1	10.2638	11.3951	8.873	6.55173	14.565	6.08668	5.59776	9.77302	5.26969
A_21_P0001017	3.14738			lnc-PPIAL4C-6	2.81969	3.16932	2.68121	3.18372	2.74458	3.24359	3.3014	3.40939	4.06467
A_21_P0001018	7.83637	XR_250844	100996741	LOC100996741	14.0307	20.0873	22.1764	28.865	31.0898	7.53965	7.21191	18.5576	14.4169
A_21_P0001019	2.79839	NR_110685	101928009	LOC101928009	2.4066	2.76519	2.30157	3.97927	2.36811	2.58298	2.9407	2.85648	3.36819
A_21_P0001020	9.2835			lnc-RXFP4-1	2.40739	2.7294	2.32834	3.59539	4.80455	3.56487	3.89665	7.16713	7.00345
A_21_P0001021	7.84845				5.8297	8.22082	2.9197	3.16748	4.80759	4.08179	3.50235	3.40503	7.42003
A_21_P0001022	2.72836				2.3611	2.64058	2.31662	2.55467	2.21223	2.42616	2.79169	2.71513	3.17467
A_21_P0001023	33.9618		6391	SDHC	50.1259	61.471	25.0467	62.6463	76.6812	14.0242	25.3974	48.1532	26.9175
A_21_P0001024	2.89667				2.53592	2.85986	2.49611	2.7309	2.42511	2.63656	2.98618	2.91233	3.44984
A_21_P0001026	2.64845				2.36531	2.65267	2.26967	3.57639	2.29768	2.56797	2.75327	2.8224	3.41723
A_21_P0001027	2.59037	XR_250898	101928596	LOC101928596	2.25882	2.58459	2.18038	2.52468	2.18548	2.42585	2.71238	2.71501	3.28758
A_21_P0001029	3.01306			lnc-PRRC2C-1	3.81807	2.97709	3.49119	9.20868	6.1507	6.25818	3.16753	5.67081	4.05035
A_21_P0001032	2.71679	NR_110722	101928778	LOC101928778	2.35116	2.63219	3.48974	2.54467	2.20402	2.42023	2.77635	2.70248	3.16244
A_21_P0001033	2.75952				2.46908	2.76467	2.35856	2.75003	2.43173	2.72729	2.86639	2.9473	3.55714
A_21_P0001035	2.9924			lnc-HMCN1-2	2.5458	2.96393	2.42273	2.83943	2.59248	2.81505	3.15213	3.04661	3.60805
A_21_P0001036	9.489	NR_126347	104169671	LINC01036	14.2402	16.4101	5.61395	12.6341	14.6823	6.31902	7.8336	18.0576	9.26567
A_21_P0001037	10.9562				13.749	13.3257	17.6223	29.9172	18.3814	3.2959	3.0688	11.7225	17.591
A_21_P0001038	3.38539				2.89354	3.2495	2.74343	3.13307	2.88542	3.09537	3.47655	3.36003	3.89175
A_21_P0001040	3.17385	NR_110716	101929120	LINC01351	5.77933	3.14852	2.56478	2.98985	9.04586	10.8192	3.32733	6.01783	7.36742
A_21_P0001041	3.42896				2.97554	3.4309	2.83989	3.18578	6.03437	3.132	3.50322	5.43976	4.00974
A_21_P0001042	3.11873			lnc-RGS18-2	2.63871	3.09235	3.38614	2.94913	2.72	2.93951	3.27837	3.17228	3.7857
A_21_P0001043	2.52194				2.23581	3.44602	2.17049	5.51111	2.14346	2.39325	2.60742	2.63942	3.15007
A_21_P0001044	2.87371	NR_125789	101929184	LINC01031	3.58987	2.8848	2.57525	3.219	3.50201	2.76142	2.87887	6.34526	3.41999
A_21_P0001045	2.75721			lnc-CDC73-2	2.35442	2.73758	2.26132	2.66013	2.37542	2.63191	2.94721	2.90165	3.47493
A_21_P0001047	2.98155				2.54702	2.96689	2.55857	2.83213	2.57808	2.95141	3.0461	2.95397	3.4995
A_21_P0001048	3.75084	NR_126351	104266961	LINC01221	3.60532	2.84222	2.43297	2.67538	4.53344	2.70039	2.98093	2.82374	3.374
A_21_P0001049	65.6934				2.54593	2.86898	2.432	2.84423	3.09001	2.89856	2.9649	3.01705	3.60664
A_21_P0001050	175.264	NR_046325	100506696	PCAT6	400.532	392.369	471.138	275.155	420.993	525.814	227.403	395.239	396.228
A_21_P0001051	2.73305				2.35622	2.70879	2.26015	29.583	2.30643	2.5233	2.87182	2.8037	3.32206
A_21_P0001052	3.13116				2.68482	3.0119	2.55465	2.91203	2.6343	2.84341	3.24125	3.11335	3.60812
A_21_P0001053	3.17118				2.69326	4.12133	7.46181	2.98053	2.77039	2.96544	3.32612	5.43821	4.72501
A_21_P0001055	2.50773			lnc-TRAF5-4	2.20027	2.48495	2.15507	9.69942	2.10248	2.35269	2.57994	2.57984	3.04718
A_21_P0001057	2.79522	XR_247053	91548	LOC91548	2.41766	2.70006	2.35784	4.11918	2.27433	2.48464	2.86848	3.29616	3.24815
A_21_P0001058	2.72369				2.37353	2.7283	2.37613	2.59594	2.324	2.5687	2.78512	2.73986	3.24656
A_21_P0001059	5.54661	NR_125985	101929565	LOC101929565	7.4004	3.94828	7.51945	2.99418	8.72687	2.9598	3.33228	3.22229	3.8428
A_21_P0001061	3.00282				2.5407	3.63849	2.43527	2.86011	2.60016	2.84638	3.1588	3.08014	3.69945
A_21_P0001062	2.55533	NR_048550	100885798	LINC00210	2.24393	2.55297	2.16687	2.50215	2.15631	2.39663	2.67074	2.69092	3.26329
A_21_P0001063	2.57351				2.24569	2.56781	2.16918	2.50417	2.16162	2.39384	2.69329	2.68948	3.24416
A_21_P0001064	4.89943	NR_110794	101929631	LOC101929631	2.18494	2.46814	2.12062	2.41677	3.25203	2.28699	2.56979	2.58946	3.10468
A_21_P0001065	3.15343				4.35721	3.09711	2.58625	2.98037	2.67671	2.88954	3.29725	3.25172	3.92773
A_21_P0001069	3.06403			lnc-CNIH3-1	31.0753	6.01343	2.48812	21.643	14.4308	7.03878	7.10539	31.1945	34.5218
A_21_P0001070	2.62444	XR_247092	101927532	LOC101927532	2.25445	2.56231	2.2439	2.4784	2.17503	2.44546	2.66344	2.6118	3.05473
A_21_P0001071	2.58414			lnc-COG2-1	2.24969	2.55265	2.21038	2.48806	2.18945	2.46655	2.64788	8.55036	3.09721
A_21_P0001072	2.69091			lnc-C1orf124-1	2.32788	2.61151	3.35784	2.5228	2.18515	2.4063	2.74446	2.67563	3.13361
A_21_P0001074	2.49648			lnc-DISC1-2	2.18361	2.46343	2.12789	5.22968	2.03822	2.24725	2.5895	2.56006	3.01925
A_21_P0001075	3.06658				3.87323	3.08532	2.59597	3.07399	2.75232	3.13073	3.18992	3.24582	3.89041
A_21_P0001076	3.03509				2.59673	3.02082	2.60307	2.88527	2.59344	2.99186	3.11966	3.36992	4.252
A_21_P0001077	6.56092		101927787	LOC101927787	9.62478	10.3078	4.48939	12.492	7.41864	10.7032	5.42848	9.94684	8.5139
A_21_P0001079	2.92594			lnc-C1orf31-7	2.62062	2.93323	2.48791	2.92859	3.20206	2.95256	3.04057	3.12987	3.76321
A_21_P0001082	3.33621			lnc-SCCPDH-1	9.8792	8.04597	6.83471	7.68727	3.31499	2.6095	2.77063	2.70709	3.68208
A_21_P0001084	4.30821	XR_430162			5.42766	2.44098	6.41015	7.76242	2.03853	2.26837	2.54115	3.5341	6.45982
A_21_P0001085	61.8279	NR_026874	100130417	LOC100130417	99.0469	180.138	62.3063	43.3992	112.734	31.6274	24.7019	38.5266	67.5496
A_21_P0001087	54.4052		199990	C1orf86	37.4156	29.0982	29.1057	56.2862	21.4669	18.7216	51.6216	21.7842	40.2362
A_21_P0001088	11.5892			lnc-AL590822.1-1	10.1203	15.9814	14.1259	7.25049	16.2562	12.807	4.51941	9.76433	8.69008
A_21_P0001089	2.93368				2.53476	2.96201	2.54977	2.81483	2.57225	2.90924	3.00671	2.94573	3.4977
A_21_P0001091	7.87636	NR_015440	440556	LINC00982	3.68526	2.86435	2.46606	2.75142	5.41192	2.87923	3.26718	3.90899	13.497
A_21_P0001092	23.627			lnc-TTC34-3	23.748	17.7129	18.4844	13.6554	30.5624	13.5689	9.62755	16.2315	42.8422
A_21_P0001095	2.77221				2.37562	2.75578	2.28333	2.66749	2.36517	2.60885	2.91422	2.86688	3.44729
A_21_P0001096	73.4519			lnc-DNAJC11-1	47.1025	62.0096	16.4193	49.0151	38.7007	22.6825	24.3273	46.7365	53.6959
A_21_P0001097	14.5203			lnc-TNFRSF9-1	18.9026	38.9007	21.4377	176.402	165.63	213.225	8.04928	121.336	31.21
A_21_P0001102	2.87811				4.73424	2.77364	4.66701	4.7014	2.56533	2.58075	2.96564	2.86583	5.66458
A_21_P0001103	2.96217		339505	LINC01141	44.7747	2.9706	2.51831	2.97084	2.64861	2.98898	3.08541	3.18025	3.82261
A_21_P0001104	2.5549				7.64521	6.10867	3.11366	2.52076	2.17471	2.61695	2.66061	2.7091	18.434
A_21_P0001105	8.64368	NR_110692	101928043	LOC101928043	16.431	10.1619	5.98071	8.35431	12.6651	2.35397	9.83296	6.01174	14.0386
A_21_P0001106	29.3366				21.0394	24.2397	15.4769	21.9646	45.4825	27.5864	9.71086	32.3487	22.4611
A_21_P0001107	19.1478			lnc-ID3-4	27.1412	26.9576	27.6496	32.1076	48.2004	21.0341	19.4338	25.4965	22.1582
A_21_P0001108	3.0071				2.56573	2.98309	2.56224	2.85678	2.58847	2.9868	3.08486	2.97381	3.53223
A_21_P0001109	3.00615				2.57627	2.9897	2.55514	2.87197	2.59526	2.99929	3.09797	2.98872	3.55981
A_21_P0001110	42.8695				57.8355	78.5142	30.2933	72.5991	55.5304	17.896	19.7068	37.8925	13.9664
A_21_P0001111	253.109				19.5042	5.27546	12.0866	5.49627	56.6741	12.4345	6.41835	11.9898	3.37662
A_21_P0001113	2.65148	NR_110758	101928460	LOC101928460	2.28799	2.5814	2.27342	2.49091	2.16489	2.40132	2.69431	2.6335	3.08569
A_21_P0001115	3.37759			lnc-MATN1-3	2.88418	3.24282	5.2268	3.12621	2.88221	3.64671	3.47011	3.35125	3.8799
A_21_P0001122	3.40959			lnc-RIMS3-5	2.95299	3.33213	2.85798	5.38902	2.90533	4.17081	3.50577	3.66308	4.03773
A_21_P0001124	26.6319	XR_246317	101929609	LOC101929609	14.9993	12.1196	10.1426	24.6722	6.85832	2.48614	8.55444	9.21576	16.4959
A_21_P0001125	7.24663			lnc-MUTYH-1	7.5818	6.51314	8.6684	5.62338	12.2365	6.53579	8.02221	10.2808	5.64163
A_21_P0001126	2.71136	NR_121680	101929651	LINC01398	2.34334	2.67595	2.25008	3.23877	2.26672	2.47686	2.84198	2.77002	3.26318
A_21_P0001127	6.40751				5.65176	2.45268	2.6969	2.38563	5.429	2.23929	6.09825	4.95254	10.0368
A_21_P0001128	44.6754	NR_126355	102724077	LINC01389	2.55877	2.93388	2.47004	29.8248	2.52587	2.73337	9.64134	4.61938	13.1896
A_21_P0001129	3.00902				2.55342	2.95436	2.46067	2.86699	2.56786	2.80248	3.18143	3.1395	3.75991
A_21_P0001132	3.14				2.6662	3.09987	2.52368	2.95628	2.74139	2.94401	3.29831	4.32749	3.73532
A_21_P0001135	2.45371				2.15973	2.43651	2.10616	2.37777	2.98488	2.54727	2.54331	6.84459	3.01673
A_21_P0001136	3.83688			lnc-JUN-4	5.25109	3.23926	2.71663	3.53925	4.42863	3.06418	3.45003	3.34186	3.87286
A_21_P0001137	2.52733		729467	HSD52	2.21665	2.52322	2.14472	2.4638	5.60414	2.33994	2.63997	2.64473	3.18373
A_21_P0001139	5.55429	XR_426704			2.54081	4.96532	2.41312	5.15588	2.95327	2.77752	3.32426	4.95302	3.5503
A_21_P0001141	2.96227				2.8377	3.43717	5.88919	3.17149	4.03135	3.51586	3.11511	5.16862	3.97698
A_21_P0001142	128.272			lnc-SLC44A5-4	158.597	153.907	110.856	131.986	194.441	122.723	125.243	227.655	231.982
A_21_P0001143	2.71584				2.40771	2.78757	2.40716	2.62628	2.36988	2.58826	2.81499	2.78532	3.33392
A_21_P0001148	2.60791				2.244	2.54284	2.23211	2.4601	2.14552	2.40317	2.64766	2.59593	3.03616
A_21_P0001152	9210.08			lnc-TMED5-1	11815.8	13077.7	10029.6	11417.2	11942.9	10127.9	6188.63	10136.3	7088.68
A_21_P0001153	146.154	NR_034089	100131564	LOC100131564	140.936	163.252	108	200.271	164.279	132.227	150.999	85.8186	130.157
A_21_P0001154	16.5717				3.91131	9.96518	4.14126	45.7559	10.351	2.56185	11.2896	8.73139	3.32917
A_21_P0001156	4.27327				2.73102	3.07537	2.6007	4.4468	2.68832	10.6733	3.21663	3.31424	3.95329
A_21_P0001157	2.88939	XR_246377	101928169	LOC101928169	13.9821	2.89879	2.46265	2.89167	2.5655	2.88905	3.01828	3.10904	3.74647
A_21_P0001159	2.56133			lnc-FRRS1-1	2.21276	4.09277	3.55933	2.42572	3.90943	3.09007	2.95902	7.47819	3.00197
A_21_P0001160	3.50847			lnc-DBT-1	7.59982	7.44411	3.45746	7.40597	6.09621	3.91678	2.73034	2.58361	3.05227
A_21_P0001161	5.81267	NR_038914	100128787	LINC01349	14.4838	9.28914	5.29029	6.30766	9.64377	14.0138	3.63324	10.2675	7.75968
A_21_P0001162	4.80526				2.67553	3.1281	2.54347	2.97522	2.75819	2.96045	3.31463	3.19719	3.79714
A_21_P0001163	8.7446				3.33302	5.15494	2.39755	4.65406	3.9818	2.66027	2.81659	2.76564	10.1773
A_21_P0001164	3.03372			lnc-EPS8L3-1	2.59497	3.01886	2.5999	2.8843	2.59317	2.99229	3.1183	3.00099	3.58039
A_21_P0001165	3.11624	NR_046546	100873974	KCNC4-AS1	131.33	172.63	15.6524	2.9526	276.107	7.39949	33.3326	81.7613	89.9309
A_21_P0001166	2.81363				2.51777	2.82361	6.85532	2.80903	2.48169	2.78905	2.94518	3.02752	3.65656
A_21_P0001167	3.03178	NR_121626	100996263	LOC100996263	2.69828	17.0647	2.44852	6.76176	4.53867	2.83929	10.0485	4.46861	3.61398
A_21_P0001169	2.51323			lnc-GDAP2-1	2.23322	2.51418	2.16073	2.47416	2.12857	2.36868	2.60861	2.65112	3.19208
A_21_P0001170	2.74447				3.71754	2.71695	2.38065	2.59574	2.29344	2.51737	2.80842	2.87144	3.25447
A_21_P0001171	8.82844				18.2827	18.1137	14.0569	29.8822	18.6337	18.4971	13.9415	16.3815	14.7042
A_21_P0001172	3.30991				8.6856	3.22797	2.77335	3.0906	2.81724	3.04452	3.41822	3.32399	3.90394
A_21_P0001173	2.65967			lnc-PPIAL4G-10	13.6306	2.57857	2.25154	2.5006	2.15042	2.35995	2.73243	3.62233	3.10802
A_21_P0001174	2.49036			lnc-PPIAL4G-7	2.17114	2.44548	2.1364	2.39913	2.03346	2.26115	2.5568	2.52912	2.96975
A_21_P0001175	2.84194			lnc-PPIAL4G-3	2.42348	2.7982	2.40709	2.69832	2.45434	2.81139	2.897	2.82239	3.31441
A_21_P0001176	5.41124	NR_125967	101928979	LOC101928979	2.56553	2.95169	2.4966	4.29476	2.9333	3.00187	3.05618	5.47509	4.20397
A_21_P0001177	10486.9	XM_006711090		lnc-FAM72C-2	825.481	617.228	497.034	475.621	463.635	370.542	990.196	643.856	981.119
A_21_P0001178	29.6102			lnc-GOLPH3L-1	79.5435	78.1627	58.4091	92.9863	50.9032	99.7281	19.7949	77.8202	33.1579
A_21_P0001182	3.05366				4.76517	3.06683	28.8272	3.56877	2.74531	3.11277	3.17523	3.25647	3.90381
A_21_P0001184	2.71003			lnc-FCGR3B-3	2.33355	2.66857	2.33589	2.55861	2.27362	2.53845	2.74943	2.69276	3.16647
A_21_P0001185	2.94321	XR_425049	102724329	LOC102724329	2.55924	2.86792	2.89385	2.75518	2.43917	2.65219	3.02662	2.93774	3.45491
A_21_P0001186	9.68548				2.69188	4.81111	2.58398	2.99804	2.75104	2.953	4.03553	3.23812	3.89529
A_21_P0001187	3.83319		387597	ILDR2	4.64521	3.03531	2.57504	2.8481	2.6111	2.87711	2.99607	3.00985	3.62527
A_21_P0001188	9.21729	NR_110811	101928484	LINC01363	44.2868	32.9236	11.0961	34.5598	19.9791	18.8429	21.9331	7.76547	9.8711
A_21_P0001190	3.1527		100505918	LOC100505918	2.73636	3.06484	2.64786	2.94226	2.71796	2.86839	3.25224	3.1514	3.69788
A_21_P0001193	2.90425	NR_026957	284688	LINC01142	2.47491	2.77332	2.5192	2.75797	2.43293	2.72871	2.88541	2.96634	3.5879
A_21_P0001194	2.9082	NR_026957	284688	LINC01142	2.49726	2.88356	2.45808	2.78867	3.59132	2.926	5.2673	2.91432	3.44244
A_21_P0001196	20.3504			lnc-SERPINC1-3	28.9483	28.5696	25.892	24.3256	22.7334	16.1095	19.2728	26.0472	13.4776
A_21_P0001197	44.5813				43.037	49.091	28.3844	41.766	39.5368	30.744	29.3528	46.14	41.4747
A_21_P0001199	2.61783				2.2735	2.61526	2.18903	2.55451	2.23864	2.49748	2.77201	2.76634	3.35403
A_21_P0001200	2.61176				2.31128	2.62048	2.22149	2.57919	5.12476	2.51448	2.75156	2.79025	3.39107
A_21_P0001201	2.45785				3.37303	2.9478	2.11165	2.39549	3.28618	4.19667	2.55083	2.56335	3.05889
A_21_P0001202	2.75799				2.40678	2.79729	2.41558	2.6519	2.40947	2.67492	2.82802	2.79143	3.31392
A_21_P0001203	2.60931		101929093	LINC01350	2.32878	2.61263	2.24044	2.58411	2.25622	2.52024	2.70517	2.76634	3.33333
A_21_P0001204	2.79371				2.39256	2.76384	2.40102	2.64517	2.39208	2.69892	2.83449	2.77212	3.26063
A_21_P0001206	2.67117				2.29864	2.61123	2.2948	2.51372	2.20849	2.46344	2.70831	2.64985	16.9107
A_21_P0001211	2.63544			lnc-KCNT2-2	2.46462	2.62291	2.20166	2.54339	2.21333	2.4372	2.76464	2.72872	3.26162
A_21_P0001213	2.55636		100131234	MIR181A1HG	2.27158	2.55566	2.1984	3.99788	2.19128	12.8749	2.6446	4.90105	3.21447
A_21_P0001214	2.60788		647219	ASCL5	2.26651	2.5847	2.18689	3.27742	3.99884	3.63513	2.72997	4.20271	3.17932
A_21_P0001215	17.0434			lnc-C1orf186-2	2.75599	3.1294	2.59733	5.7323	2.78043	4.07807	3.36078	3.44976	3.73445
A_21_P0001218	3.39511				2.91429	3.26597	2.78171	3.14626	2.88547	3.10783	3.48619	3.37901	3.92854
A_21_P0001219	3.54514				2.429	3.27715	6.44104	2.69845	2.45334	3.60351	12.6122	2.8203	3.31232
A_21_P0001220	2.64761				2.29566	9.40876	2.21094	3.94393	3.89603	3.93594	2.77302	2.71598	3.20943
A_21_P0001225	12.9285				3.28638	3.20081	2.71981	3.08882	4.80586	3.04587	3.4326	4.06593	10.5216
A_21_P0001226	2.68611				2.29824	2.62671	2.29446	3.18804	2.24981	2.5396	2.72176	2.66274	3.11606
A_21_P0001228	2.61131				2.27372	2.60477	2.19234	2.54771	5.89075	2.46627	2.74099	2.7459	3.33471
A_21_P0001229	2.70949			lnc-NVL-1	2.31725	2.65288	2.31709	2.5543	2.27561	2.56687	2.74353	2.68207	3.14127
A_21_P0001231	21.7584	XR_425104	102723817	LOC102723817	264.549	89.0312	32.7075	292.947	266.916	14.5387	102.448	250.732	255.076
A_21_P0001232	3.15963			lnc-LBR-1	4.27137	3.03583	2.57912	2.93496	11.7099	2.86878	3.26694	3.13847	3.63803
A_21_P0001233	3.02333			lnc-LBR-1	2.58879	2.94034	2.45577	2.83509	3.35075	2.77156	3.15748	3.03263	3.52549
A_21_P0001236	2.97051			lnc-C1orf96-2	2.62582	2.98227	2.51238	8.64786	2.67085	3.04079	3.08237	11.7846	22.6175
A_21_P0001237	3.36565				3.72036	2.91008	3.97624	2.79531	2.53156	11.4053	3.08919	3.69619	3.57472
A_21_P0001238	570.652			lnc-EGLN1-1	838.159	752.706	540.083	784.71	853.912	500.933	619.618	1139.57	1554.6
A_21_P0001241	3.31933	XR_247098	101927660	LOC101927660	2.84557	3.18624	2.70745	3.07548	2.81529	3.03156	3.41877	3.29532	3.82228
A_21_P0001242	2.5784	NR_110683	101927683	LOC101927683	2.23515	2.50744	2.19919	2.43288	2.08212	2.29987	2.6402	2.58493	3.02275
A_21_P0001243	2.81325				2.418	2.77837	2.87839	4.56241	2.38327	2.59775	2.95663	2.86875	3.38008
A_21_P0001244	44.9642		101927851	LOC101927851	80.1858	89.3697	37.7122	122.425	73.5008	35.6491	63.2337	95.2451	144.91
A_21_P0001245	16.592		101927851	LOC101927851	40.7502	24.8311	4.50297	68.4625	26.0202	14.8451	24.1902	43.9166	84.1621
A_21_P0001246	1360.2		101927851	LOC101927851	1179.71	906.606	581.824	962.711	980.231	963.584	410.903	707.666	838.419
A_21_P0001250	31.8832			lnc-SAMD11-2	17.404	18.5806	15.8722	29.338	33.7736	9.95058	22.3666	23.1314	16.5368
A_21_P0001252	33.8917			lnc-TMEM88B-4	30.9836	26.3558	31.0656	36.6929	39.7819	26.8467	26.8758	31.0846	29.8361
A_21_P0001253	2.86011			lnc-MIB2-1	4.54552	7.4149	10.5778	2.80009	16.8076	2.90153	5.85602	6.36412	3.49624
A_21_P0001254	137.691			lnc-MIB2-1	199.983	170.952	189.246	211.594	185.589	174.949	134.013	228.907	195.266
A_21_P0001255	17.8478			lnc-TNFRSF14-1	21.6021	18.8506	8.63165	16.1738	26.407	4.5161	6.83836	14.9818	17.9726
A_21_P0001256	5.2282			lnc-DFFB-3	2.26112	2.96711	3.21917	2.52818	3.0236	2.43043	2.71702	2.71875	3.29234
A_21_P0001257	2.51086			lnc-DFFB-4	2.20222	2.48758	2.15731	2.42944	2.10595	2.35707	2.58256	2.58173	3.04873
A_21_P0001258	2.48271				2.18311	2.47389	2.1188	2.41362	2.05741	2.2747	2.58671	2.58623	3.09008
A_21_P0001259	2.56166			lnc-AJAP1-1	2.22911	2.50564	2.17376	6.95072	5.91676	6.74491	2.64754	2.59572	4.6778
A_21_P0001260	2.62602			lnc-KCNAB2-2	2.33358	2.63165	2.24101	2.59916	2.26358	2.52908	2.74953	2.80383	3.40806
A_21_P0001261	2.72448			lnc-UBIAD1-1	2.38105	2.74371	2.38437	4.2851	2.33947	2.58233	2.79211	11.5384	3.2656
A_21_P0001262	2.72711			lnc-UBIAD1-2	7.27759	2.78669	4.50514	3.31327	2.36424	2.58001	2.82469	2.79012	3.33772
A_21_P0001263	3.38021			lnc-VPS13D-1	9.00702	11.1734	2.73666	4.9987	11.6895	3.4315	3.45604	3.77695	3.89103
A_21_P0001264	2.57376			lnc-PRDM2-1	2.22387	2.52221	2.46436	2.44763	5.08248	32.0513	2.62354	2.58634	3.02897
A_21_P0001265	3.14172			lnc-C1orf196-1	4.23521	3.10747	3.36863	2.97138	2.72046	2.94714	3.29412	3.21035	3.86252
A_21_P0001266	2.64978			lnc-CLCNKB-3	2.36206	2.6551	5.45879	2.62851	4.69049	2.56423	2.76598	4.93721	3.43637
A_21_P0001267	2.6277		26099	SZRD1	4.29565	4.49856	2.19908	2.5614	2.23637	2.49113	2.76544	2.76455	3.3568
A_21_P0001269	2.52565			lnc-UBXN10-1	6.58719	2.49243	2.1433	2.42181	3.62454	2.27386	2.62602	2.58934	5.34217
A_21_P0001270	2.66675			lnc-CDC42-1	2.38271	2.67127	2.28591	2.64766	2.32713	2.60359	2.76597	2.83501	3.41763
A_21_P0001271	2.47013				3.32812	2.45527	2.11173	3.07091	2.03608	3.56431	2.56872	2.56202	3.04676
A_21_P0001272	2.72654			lnc-PNRC2-1	2.34165	2.70984	2.25448	2.63542	2.32445	2.57865	2.86708	2.83923	3.43424
A_21_P0001273	223.581	XM_006710560		lnc-LDLRAP1-1	130.593	136.403	75.6718	220.111	146.221	218.327	60.2008	113.672	134.728
A_21_P0001274	5.44109	XR_241232	101928391	LOC101928391	2.56027	5.16004	4.18879	5.43968	2.78749	2.92234	3.53932	2.97868	3.54977
A_21_P0001275	4.95403			lnc-EPB41-1	2.33264	2.67574	2.33426	6.33135	3.50721	2.59789	2.76368	2.70094	3.16469
A_21_P0001276	45.7638			lnc-EPB41-1	41.6058	62.803	29.207	59.0431	91.6515	23.6038	20.9079	28.8607	26.7776
A_21_P0001277	2.59138			lnc-PTPRU-2	2.27362	2.595	2.18898	2.54445	2.21713	2.47607	2.73499	2.75287	3.3458
A_21_P0001278	5.6631			lnc-PTPRU-3	27.7248	2.76151	5.81879	2.65572	2.33149	2.82476	7.05725	6.52894	3.32202
A_21_P0001279	7.15917			lnc-ZCCHC17-6	4.47292	4.84775	4.61531	2.93457	3.27292	2.70038	2.88046	2.95282	3.5744
A_21_P0001281	2.96101			lnc-C1orf94-1	4.04833	2.9722	2.50545	2.93784	2.66502	4.69034	3.07181	3.09795	3.69904
A_21_P0001282	2.77229			lnc-TFAP2E-1	2.38777	2.73608	2.28627	4.02872	2.33424	2.54615	2.90996	2.82771	3.32937
A_21_P0001283	2.64568			lnc-AL591845.1-1	2.29485	2.59983	2.21499	2.51916	3.79536	2.38511	2.75919	4.13652	3.16419
A_21_P0001284	40.8781			lnc-AL591845.1-2	80.1572	34.1745	53.1091	27.3058	13.8374	11.4017	20.3442	30.8612	23.8045
A_21_P0001285	2.89136			lnc-UTP11L-2	2.67531	3.13078	4.29132	2.9401	3.50544	2.84123	3.08632	32.0745	3.81113
A_21_P0001286	2.50581			lnc-UTP11L-3	2.18441	2.4671	2.15083	2.40204	2.07222	2.31697	2.56891	2.54919	2.99605
A_21_P0001287	3.16158			lnc-UTP11L-4	2.92781	3.18986	2.70456	3.20902	2.69817	3.09807	3.32032	3.43207	4.08381
A_21_P0001288	9.31193			lnc-FOXO6-1	3.51853	3.96393	2.53816	4.14562	2.67321	3.05241	3.11634	18.4458	3.68029
A_21_P0001290	11.5777	NR_047498	100874253	LINC00853	3.71568	3.42037	2.44831	7.92238	16.1068	2.78951	8.87376	2.82875	14.3471
A_21_P0001291	31.6451			lnc-CYP4A22-2	51.9925	53.8287	35.3472	32.3854	36.4085	23.8245	36.158	33.3439	37.3558
A_21_P0001292	4.15719			lnc-FOXD2-2	6.10801	3.16302	2.58252	4.0222	4.55123	2.94386	3.3318	3.22301	3.84005
A_21_P0001293	3.06981			lnc-ELAVL4-1	2.61153	3.02838	2.47398	2.8972	2.66683	2.87716	3.22914	3.10545	3.65264
A_21_P0001294	3.24994			lnc-ELAVL4-2	2.76712	3.17727	2.60803	3.03285	2.82007	2.99804	3.37888	3.25023	3.79548
A_21_P0001295	7.25198			lnc-ELAVL4-3	4.16351	4.77224	16.4972	2.92955	2.65719	3.01745	3.06069	3.09158	3.6915
A_21_P0001297	31.4145			lnc-CPT2-1	86.6283	60.8369	20.3768	69.9503	27.3373	8.38971	36.5523	27.2473	28.4628
A_21_P0001298	2.59962			lnc-DMRTB1-1	2.24029	2.54529	2.73602	2.46814	2.16515	2.4377	2.64606	2.6039	3.04777
A_21_P0001299	40.4891			lnc-ACOT11-1	44.3546	38.7981	27.7283	26.5054	47.8424	67.3752	11.8952	31.7853	25.8572
A_21_P0001300	22.0958			lnc-BSND-1	24.6443	25.1186	25.2385	19.2798	25.5804	29.0127	22.347	25.0445	25.0877
A_21_P0001301	2.98321			lnc-PRKAA2-7	4.18043	2.95951	2.52985	2.84497	6.20855	2.98451	3.06583	2.96349	3.51575
A_21_P0001302	3.13283			lnc-PRKAA2-5	2.64508	3.10078	2.53648	2.96394	2.71796	2.94545	3.2867	3.19858	3.84336
A_21_P0001303	7.74213			lnc-PRKAA2-4	3.75232	4.55052	5.07594	3.01862	5.07326	3.01693	4.73156	3.25388	3.89651
A_21_P0001304	3.25275			lnc-PRKAA2-2	2.77528	3.13789	2.61786	3.02354	2.78695	2.9892	3.37338	3.23577	3.74564
A_21_P0001305	2.48197				2.16688	2.43976	2.12865	2.37413	2.02438	2.74837	2.55271	2.52688	2.96989
A_21_P0001306	12.0776			lnc-PRKAA2-1	11.1436	11.9959	5.99808	6.06298	6.15176	16.7208	4.92902	11.8406	5.83553
A_21_P0001307	2.54799			lnc-FGGY-6	2.21077	2.50399	2.18271	2.43451	2.11938	2.37935	2.60439	2.5764	3.02224
A_21_P0001308	2.92171			lnc-FGGY-6	2.57794	3.02728	2.59179	2.85912	2.60972	2.91827	3.03277	3.00525	3.59772
A_21_P0001311	2.60541				2.27245	2.57985	2.22724	2.51697	2.2249	2.50933	2.67361	2.66295	3.13767
A_21_P0001312	3.22003			lnc-HOOK1-3	2.76616	3.09275	2.64044	2.98765	2.71138	2.92619	3.32094	3.19704	3.71268
A_21_P0001313	2.79445			lnc-NFIA-1	2.3842	2.75079	2.38936	2.63926	2.38422	2.70214	2.83196	2.76389	3.24315
A_21_P0001314	2.55562			lnc-INADL-1	2.21061	2.49164	2.19548	2.41664	2.08089	2.31791	2.6056	2.55953	2.99438
A_21_P0001316	2.77388			lnc-CTH-1	2.40157	2.68504	2.35436	2.59476	2.25695	2.47044	2.83937	2.75878	3.22836
A_21_P0001317	10.3321	XR_425155	102724572	LOC102724572	9.40736	8.31315	4.88664	6.21296	8.60181	4.49166	3.47297	8.7987	13.2343
A_21_P0001318	2.5319			lnc-FPGT-6	4.42469	4.0289	6.38289	2.40054	11.4475	2.95847	2.58799	4.89668	9.28726
A_21_P0001320	3.1456			lnc-FPGT-4	8.18459	3.16899	2.6816	3.1817	2.73441	3.12706	3.30341	3.41142	4.06305
A_21_P0001322	10.0514			lnc-AK5-1	50.1343	29.1536	29.2521	38.0691	16.6204	2.72758	34.0957	37.1174	9.30218
A_21_P0001323	2.66259			lnc-AK5-1	17.5063	4.27906	5.53	7.34155	4.11775	2.60691	5.43939	2.81461	3.37661
A_21_P0001324	2.5606		149047	MGC27382	2.27816	2.56117	2.20195	2.52432	2.19625	2.45316	2.65081	2.69748	3.23412
A_21_P0001325	3.00242	NR_027310	149047	MGC27382	2.6105	3.00966	3.313	2.91899	2.62868	3.02849	3.11731	3.04287	5.6463
A_21_P0001326	3.17715			lnc-IFI44-2	2.56607	2.97541	2.5382	2.86295	2.59562	2.9973	3.0836	2.98148	3.54558
A_21_P0001327	2.59009			lnc-LPHN2-1	2.27808	2.59249	2.19353	2.54607	2.21327	4.83234	3.76982	2.75068	3.34591
A_21_P0001328	2.98065			lnc-PRKACB-2	2.55186	2.97442	2.56549	64.9699	2.58209	2.95017	3.04701	2.95988	3.51016
A_21_P0001331	2.82342	XR_246366	101927871	LOC101927871	2.44099	2.80154	2.38936	2.72357	2.47817	2.8312	2.90124	2.85847	3.37137
A_21_P0001332	2.85457			lnc-PKN2-2	2.47946	2.8423	2.41452	2.76972	2.52439	2.88341	2.94168	2.90788	3.43926
A_21_P0001333	20.6636			lnc-PKN2-2	5.96382	7.69846	2.42284	2.66285	2.44433	4.60047	2.82393	2.81862	3.38343
A_21_P0001334	2.5921			lnc-PKN2-1	2.23301	2.52785	3.59258	2.44771	4.45967	2.38377	6.9645	5.13405	6.32307
A_21_P0001335	2.66974			lnc-PKN2-1	2.36379	2.66761	2.28298	2.62695	3.21939	2.62694	2.75717	2.79088	3.32388
A_21_P0001336	2.74425	XR_426721			7.91174	3.04307	4.13091	11.8114	13.9423	16.9718	2.9401	9.81001	3.56198
A_21_P0001337	19.1008			lnc-LRRC8D-2	26.0828	29.1124	16.2886	20.3928	25.9368	28.1238	17.6676	25.3151	20.9609
A_21_P0001338	13.2746			lnc-CDC7-1	10.8856	14.2963	12.0954	18.111	17.1122	7.19096	14.2046	42.1383	10.7351
A_21_P0001339	2.54099			lnc-DR1-1	2.21511	2.49592	2.15639	2.42475	2.06923	2.27541	2.63412	2.58942	3.04242
A_21_P0001340	35.7456			lnc-ABCD3-2	29.1255	23.9895	13.3534	64.7211	15.005	13.7287	36.1936	36.5804	20.3871
A_21_P0001341	6.94397			lnc-ABCD3-2	2.29654	2.66562	2.20728	21.4248	2.30044	2.55921	9.60506	16.7243	3.90094
A_21_P0001342	2.62932			lnc-ABCD3-2	2.25913	2.57198	2.24523	14.1998	2.19437	2.47457	2.67157	3.6331	3.49535
A_21_P0001343	32.0532			lnc-ABCD3-1	28.2442	38.715	28.3215	11.9808	34.7181	4.30223	2.62689	12.1111	3.22811
A_21_P0001344	2.91467			lnc-SLC44A3-2	2.52926	2.90629	2.46283	2.82862	2.58175	2.95813	3.00917	2.96264	3.51207
A_21_P0001345	3.77499			lnc-SLC44A3-1	2.85979	6.25033	5.09873	17.459	4.65919	21.1096	2.66954	4.6814	9.64558
A_21_P0001346	2.57783			lnc-TMEM56-1	4.66145	2.43934	3.24165	3.76518	4.72208	2.48036	2.54716	4.77044	24.9969
A_21_P0001347	2.48205			lnc-RWDD3-1	2.16679	2.44038	2.12961	2.3751	2.02766	2.25321	2.55124	2.52683	2.96999
A_21_P0001348	3.22301			lnc-RWDD3-2	2.74271	3.14735	2.58316	3.01171	3.35095	4.13688	3.36301	3.22566	9.92422
A_21_P0001349	2.93702			lnc-RWDD3-6	2.51583	2.91134	2.48341	2.80874	2.56347	2.95066	3.0167	2.93156	3.46655
A_21_P0001350	2.75519	NR_125991	102723661	LOC102723661	2.46203	2.76535	2.35309	2.74463	2.41628	2.71102	2.88667	2.96096	3.58363
A_21_P0001351	2.59443			lnc-PTBP2-1	2.25545	2.56163	2.21791	2.49484	2.19934	2.48011	2.65713	2.63781	3.10143
A_21_P0001353	3.12116	XR_426735	101928334	LOC101928334	2.79307	3.14613	2.66182	3.15298	2.72036	3.10817	3.2857	3.39022	4.03485
A_21_P0001354	5.5835			lnc-S1PR1-2	2.29126	2.59067	2.21399	2.51113	2.16907	2.3738	2.74965	2.68475	3.14916
A_21_P0001355	2.62844	XR_425182	101928334	LOC101928334	2.25726	2.56585	2.24717	2.48072	2.1784	2.44919	2.66671	2.61441	3.05777
A_21_P0001356	2.73106			lnc-RNPC3-3	2.36287	2.6428	2.29946	2.56155	2.21693	2.75682	2.81041	2.80433	3.18281
A_21_P0001357	2.74257			lnc-AMY1C-2	2.45421	64.1518	59.9458	2.73189	3.53265	2.70207	2.85007	2.92972	3.53835
A_21_P0001358	2.61166			lnc-PRMT6-4	2.25434	2.53882	2.23537	2.45637	2.12231	2.35628	2.657	2.59978	3.04137
A_21_P0001359	3.0397			lnc-PRMT6-2	2.60344	2.94847	2.47061	2.84527	2.57367	2.77926	3.16898	3.04279	3.53432
A_21_P0001360	13.5405			lnc-PRMT6-2	13.3163	7.11209	7.37295	17.2499	10.6956	20.1972	15.9966	15.358	15.8625
A_21_P0001361	5.64266			lnc-NBPF6-4	3.99153	2.86077	4.36344	8.06803	3.66304	2.8962	2.96336	2.88647	3.40285
A_21_P0001362	2.75721			lnc-SARS-1	2.43241	2.84901	2.44057	2.68584	2.46087	2.71866	2.85123	2.83146	3.37844
A_21_P0001363	13.86			lnc-UBL4B-1	2.43249	2.76367	2.35339	2.71193	2.44888	2.77415	2.85724	2.89583	3.39744
A_21_P0001364	33.3488			lnc-DDX20-4	33.5105	21.7492	14.7407	23.1757	30.1247	20.0747	15.5269	32.7663	32.7393
A_21_P0001366	23.7182			lnc-TSHB-2	6.64221	2.50706	2.19296	2.43304	6.74388	2.37274	2.61071	12.0018	3.01179
A_21_P0001367	4.57817			lnc-WDR3-2	10.2964	7.32516	2.94706	12.4435	14.1625	3.16126	11.3427	3.33179	3.99712
A_21_P0001368	3.20854	NR_125975	101929147	LOC101929147	2.72828	3.15608	2.57601	3.00599	2.79782	2.982	3.35366	3.22336	10.8567
A_21_P0001369	2.61723			lnc-PHGDH-2	5.98332	6.26656	4.73425	8.89694	5.83415	4.40914	2.77148	3.94422	8.16635
A_21_P0001370	2.61387			lnc-FAM72B-4	2.27114	2.56454	2.19895	2.48726	2.14063	3.4027	2.7187	2.65848	3.11887
A_21_P0001371	55.1774	NM_001290209	100131827	ZNF717	62.5575	66.7814	73.5452	62.1275	147.985	30.1456	38.9335	68.1451	42.9641
A_21_P0001372	10.978			lnc-GJA8-1	4.33631	2.72652	7.11218	5.34172	4.34873	2.72843	5.21851	2.78549	6.42885
A_21_P0001373	3.06263			lnc-NBPF15-2	2.59389	3.03677	2.47418	2.90366	2.66633	2.89396	3.2233	3.12098	3.72158
A_21_P0001374	702.625	XR_426769	284565	NBPF15	1179.78	876.198	633.914	947.611	776.694	780.042	613.486	626.694	467.247
A_21_P0001375	2.58685			lnc-ADAMTSL4-1	2.2292	2.52542	2.2138	2.44663	2.58232	4.28545	2.63009	2.58353	3.02196
A_21_P0001376	2.83779			lnc-TTC24-1	2.5397	2.92466	2.51993	2.74169	3.34509	2.674	2.9779	2.93706	3.53751
A_21_P0001378	2.72949			lnc-CD1D-1	2.38055	2.71382	2.37415	2.58869	2.29538	2.52521	2.79218	5.34037	3.24397
A_21_P0001379	2.57942			lnc-PCP4L1-1	2.22952	2.53051	2.20608	2.45695	2.15058	2.42025	2.63066	2.5953	3.04063
[truncated: 56,202 more rows]
